# Supplementary material for: Functional Traits and Spatio-Temporal Structure of a Major Group of Soil Protists (Rhizaria: Cercozoa) in a Temperate Grassland
Source: Front Microbiol. 2019 Jun 11;10:1332. doi: 10.3389/fmicb.2019.01332 (PMC6579879; doi:10.3389/fmicb.2019.01332)
Supplement: Supplementary file 1 [file Data_Sheet_1.zip]

Archive with 15 entries (14 files):
- Data Sheet 1/FioreDonnoSupplMat/
- Data Sheet 1/FioreDonnoSupplMat/FigS1SampleDesign.pdf
- Data Sheet 1/FioreDonnoSupplMat/FigS2Env_Data.pdf
- Data Sheet 1/FioreDonnoSupplMat/FigS3PCoA.pdf
- Data Sheet 1/FioreDonnoSupplMat/FigS4PercentageSimilarity.pdf
- Data Sheet 1/FioreDonnoSupplMat/FigS5RAxML_bipartitions.ScalemicCerco869_1447Tree.pdf
- Data Sheet 1/FioreDonnoSupplMat/FigS6Rarefaction.pdf
- Data Sheet 1/FioreDonnoSupplMat/SupplData.pdf
- Data Sheet 1/FioreDonnoSupplMat/SupplLegends.pdf
- Data Sheet 1/FioreDonnoSupplMat/TableS1EnvPar.pdf
- Data Sheet 1/FioreDonnoSupplMat/TableS2Barcodes.pdf
- Data Sheet 1/FioreDonnoSupplMat/TableS3Database.xls
- Data Sheet 1/FioreDonnoSupplMat/TableS4RefFunctionalGroups.pdf
- Data Sheet 1/FioreDonnoSupplMat/TableS5BetaDiv.pdf
- Data Sheet 1/FioreDonnoSupplMat/TableS6GLM.pdf
