# Supplementary material for: Functional Traits and Spatio-Temporal Structure of a Major Group of Soil Protists (Rhizaria: Cercozoa) in a Temperate Grassland
Source: Front Microbiol. 2019 Jun 11;10:1332. doi: 10.3389/fmicb.2019.01332 (PMC6579879; doi:10.3389/fmicb.2019.01332)
Supplement: Supplementary file 1 [file Data_Sheet_1.zip › Data Sheet 1/FioreDonnoSupplMat/TableS3Database.xls]

## Sheet: ScalemicDatabase694
Table S3. Database of the abundance of each OTU per sample. The taxonomic assignment (supergroup, class, order, family, genus and species) is provided according to the best hit by BLAST (PR2 database), with the % of similarity. Functional traits (morphology, nutrition and locomotion modes) were estimated following Table S4.
OTU	S003	S004	S005	S006	S007	S008	S009	S010	S013	S014	S015	S016	S017	S018	S019	S020	S021	S022	S037	S038	S039	S040	S041	S042	S043	S044	S045	S046	S049	S050	S063	S064	S065	S066	S067	S068	S069	S070	S073	S074	S075	S076	S077	S078	S079	S080	S081	S082	S097
Otu000021	117	431	113	238	125	248	126	159	286	120	303	390	254	108	168	540	74	40	114	38	54	56	180	112	50	118	75	119	160	157	306	72	2501	3947	71	88	148	227	256	254	549	1135	248	298	34	458	42	54	281
Otu000056	28	27	66	41	258	117	21	40	95	8	19	54	55	48	26	193	90	17	118	1442	19	22	66	9	58	170	128	384	36	53	83	43	47	43	63	33	101	86	257	36	62	419	362	43	19	106	22	74	333
Otu000292	19	38	14	19	16	29	11	9	30	23	24	13	34	21	41	63	6	6	7	0	6	4	14	2	4	15	5	15	12	13	74	11	35	13	5	24	16	32	45	31	19	81	9	37	4	33	3	7	13
Otu000374	16	19	7	16	12	22	19	16	25	9	30	13	23	13	23	40	2	0	7	6	8	2	14	1	8	8	5	8	13	11	23	13	68	81	6	10	22	17	13	19	11	62	8	16	9	29	1	4	23
Otu000413	7	14	13	9	16	14	1	7	23	5	7	12	21	14	14	48	8	2	8	6	7	2	10	0	10	16	7	18	4	12	18	3	8	13	4	4	20	13	37	12	12	74	23	14	3	26	2	7	22
Otu000553	10	7	8	3	17	9	2	2	9	1	2	5	2	4	0	19	11	2	5	2	2	2	8	0	6	7	10	24	3	2	13	3	5	6	6	5	11	6	29	5	2	38	18	5	2	13	0	1	19
Otu000562	12	25	6	10	7	10	5	8	12	6	18	6	21	7	10	20	0	3	2	0	3	1	6	2	6	3	3	1	4	11	17	4	42	27	3	8	6	13	15	14	9	59	4	31	0	20	2	6	10
Otu000685	5	5	11	3	10	7	2	2	5	4	2	5	2	3	1	20	1	1	7	15	2	3	3	0	7	8	7	38	2	5	4	6	8	2	1	6	16	3	13	6	1	31	20	3	7	12	0	3	18
Otu001029	2	6	2	1	6	5	6	4	3	3	0	13	2	3	4	6	2	0	5	0	1	2	2	0	0	0	1	3	4	3	3	1	37	54	2	1	6	1	4	0	1	8	4	0	2	3	0	0	1
Otu000578	4	8	1	8	5	3	4	3	4	3	2	7	4	3	3	1	0	2	2	0	1	4	1	12	0	32	2	21	5	9	16	12	9	13	24	4	17	5	10	3	0	9	3	3	0	9	1	2	13
Otu000003	830	884	2243	1745	1234	1694	2431	807	963	639	1521	1382	680	755	2092	2423	965	514	1699	1451	990	968	1486	534	622	738	940	8433	1514	807	2096	1746	5594	3028	1547	919	5091	1790	1512	949	1229	2888	1265	558	1855	2988	370	439	1240
Otu000171	14	47	32	37	44	29	49	33	28	30	23	45	35	31	52	101	32	18	4	16	2	8	25	2	2	5	3	16	4	16	73	65	99	39	22	36	72	35	47	13	8	54	71	31	99	117	5	8	21
Otu000212	28	23	37	33	20	29	32	18	19	21	45	38	23	30	47	37	3	3	21	12	13	14	31	1	14	6	12	74	15	12	70	24	108	51	17	9	66	50	17	29	20	65	17	12	16	22	1	5	34
Otu000330	11	16	17	18	22	13	23	8	21	14	12	22	17	10	36	32	17	7	6	6	5	3	13	1	4	8	5	44	14	8	40	21	39	34	28	15	33	18	35	18	6	36	20	15	11	32	3	4	8
Otu000420	6	5	14	16	6	12	17	3	14	8	18	17	18	8	14	22	5	1	9	0	3	2	7	3	1	6	4	34	10	5	18	8	102	98	7	2	18	15	10	8	11	33	7	12	5	11	0	1	11
Otu000635	1	3	2	5	15	8	6	6	8	1	3	9	9	5	13	14	6	1	8	16	2	3	6	0	4	2	4	33	3	5	4	2	5	1	2	1	20	14	12	2	1	25	19	9	2	7	0	3	13
Otu000677	7	8	9	9	4	10	12	2	9	6	10	7	4	6	10	8	4	0	2	2	4	5	8	1	6	2	6	26	6	1	8	8	22	14	7	7	24	11	8	10	1	6	6	7	7	4	1	1	4
Otu000768	3	1	8	26	3	3	4	1	4	3	4	5	1	6	7	12	1	2	0	16	1	3	4	1	1	1	1	2	0	2	20	14	12	8	3	3	7	8	2	1	2	8	9	1	2	12	1	0	11
Otu001264	6	4	4	6	6	4	4	4	5	3	2	2	1	4	5	4	2	0	1	0	0	2	2	0	1	1	4	17	3	2	2	5	7	5	2	2	11	1	0	3	1	5	1	1	3	4	0	1	0
Otu001314	1	7	4	5	6	4	3	1	1	2	1	3	1	2	2	6	3	1	2	8	1	0	4	0	0	0	0	0	0	1	8	9	3	1	1	4	6	1	5	4	0	3	7	1	4	12	0	0	0
Otu000173	5	9	28	24	9	9	11	2	16	1	3	5	8	3	1	21	7	1	12	2	3	6	1	1	4	9	2	9	56	36	5	9	5	5	1	1	8	2	2	7	13	9	4	32	4	54	0	4	46
Otu000014	302	201	173	456	420	248	330	132	260	181	172	341	299	214	683	909	942	188	203	42	258	79	254	185	276	195	237	940	252	204	1416	341	789	271	2949	986	614	469	846	277	396	814	420	211	362	725	242	310	339
Otu000199	7	24	16	5	20	32	32	4	54	6	11	17	15	81	13	83	0	4	5	1	8	1	14	2	2	3	8	12	2	1	15	5	37	12	4	41	28	1	230	104	70	208	3	24	3	18	6	4	13
Otu000281	21	16	12	25	18	11	28	12	16	19	24	19	15	15	54	45	15	1	10	5	15	8	8	2	16	7	9	44	18	17	48	26	39	15	46	23	49	28	18	12	12	36	17	14	16	33	6	9	19
Otu000467	6	3	8	11	18	8	3	4	11	4	4	8	8	6	8	20	17	5	5	3	5	2	8	0	7	4	5	42	6	13	17	12	5	1	26	7	11	5	35	5	1	27	22	6	1	10	4	12	23
Otu000639	4	7	5	8	6	5	12	5	7	2	6	6	6	7	8	18	8	2	2	1	4	0	2	1	1	6	4	7	3	3	17	1	31	25	7	7	9	9	7	6	1	17	13	10	3	12	3	3	4
Otu000789	0	0	1	0	1	0	303	13	0	2	8	1	1	2	1	2	0	0	1	0	0	0	0	0	0	6	0	2	25	66	1	0	15	1	1	1	3	0	0	2	0	20	0	1	0	1	1	0	0
Otu001024	6	0	2	1	6	18	3	1	0	3	1	11	2	2	1	1	1	2	3	1	1	0	4	4	0	0	1	1	1	1	3	1	1	1	25	4	3	1	0	2	6	1	0	0	8	20	2	1	0
Otu000035	311	390	176	300	461	385	358	164	275	176	193	212	111	184	329	327	579	176	60	15	185	110	182	242	124	126	72	320	118	105	201	207	326	204	241	136	149	195	181	76	239	209	210	114	418	338	69	59	132
Otu000564	7	22	7	8	16	19	10	7	14	8	15	2	2	7	8	10	8	7	1	0	8	0	6	1	1	2	2	2	2	3	16	7	11	4	8	6	6	19	17	5	7	15	27	16	54	29	5	4	6
Otu000633	14	9	5	9	18	15	6	1	13	18	15	4	4	7	10	11	1	6	2	1	6	1	4	0	1	1	3	11	1	5	7	5	20	9	5	2	1	4	6	11	5	5	4	5	2	8	0	1	6
Otu000681	4	6	15	7	40	7	1	3	7	4	4	6	6	6	18	4	42	2	0	1	4	1	16	3	5	2	2	14	5	0	5	4	34	21	8	1	3	7	2	1	5	4	6	4	38	1	0	0	3
Otu000878	3	6	3	10	8	6	4	2	4	3	10	7	2	4	12	10	5	1	1	0	2	2	1	2	1	4	2	5	1	1	13	4	7	7	3	5	5	2	8	3	4	10	4	4	4	9	1	5	4
Otu000922	9	17	6	4	5	8	12	5	6	5	7	4	2	8	12	6	4	5	0	1	4	1	2	0	3	2	2	4	0	0	2	7	4	3	2	3	4	3	4	2	5	10	2	1	5	7	0	1	2
Otu000990	3	2	2	7	1	15	4	4	5	4	5	5	2	6	5	11	9	2	0	0	2	11	0	1	5	2	1	4	7	0	3	5	10	1	6	0	4	1	3	5	11	1	1	0	1	0	0	0	2
Otu001002	12	7	4	5	5	7	1	3	6	4	6	8	4	6	9	12	6	6	3	1	3	1	4	1	1	2	2	15	7	4	9	3	7	4	2	5	3	3	3	2	1	4	3	3	4	2	0	1	1
Otu001135	2	9	1	37	2	1	4	0	4	0	6	3	1	4	5	13	20	2	0	0	2	1	4	15	15	6	1	17	3	0	4	1	36	11	22	0	14	4	3	0	8	7	1	3	6	0	1	0	1
Otu000561	4	33	9	17	141	4	46	14	3	0	15	4	1	3	4	19	4	17	1	0	3	0	0	0	1	3	0	8	2	3	5	7	15	2	4	22	1	22	1	1	3	2	0	1	2	14	0	1	0
Otu000686	2	3	5	5	8	5	3	5	2	10	3	1	2	32	3	22	3	1	5	0	1	2	2	1	1	1	3	5	2	6	2	15	5	2	0	4	19	1	6	14	3	2	12	4	0	11	0	1	4
Otu001237	4	11	4	8	9	0	0	2	15	1	4	3	3	22	4	0	0	0	0	0	2	2	0	0	0	0	0	0	0	1	1	3	2	0	1	12	2	8	5	5	4	2	6	1	2	2	0	0	1
Otu000461	13	19	17	17	14	22	5	13	8	13	19	11	11	18	20	13	17	17	6	0	8	5	5	1	10	8	1	5	8	8	35	19	41	9	26	11	19	12	15	4	7	21	6	14	8	12	5	7	10
Otu001247	3	1	3	3	4	1	1	0	1	0	1	4	2	0	2	4	3	0	2	0	0	0	1	0	1	0	0	11	6	1	1	4	9	0	1	2	2	3	3	2	3	2	2	1	0	1	0	1	0
Otu000377	6	24	21	30	17	10	19	14	4	2	9	11	10	28	24	11	39	10	1	0	7	1	5	3	5	19	16	44	6	12	25	31	97	28	27	15	20	51	4	2	23	8	4	4	5	26	4	1	4
Otu000682	5	8	9	11	7	17	2	6	3	8	9	2	9	5	22	16	1	4	2	1	11	2	5	15	5	6	13	0	2	7	13	2	8	10	3	1	10	7	4	5	4	6	1	3	18	13	9	1	3
Otu000715	1	7	3	5	15	29	7	5	2	17	3	2	3	15	11	16	10	1	2	0	8	4	6	10	3	0	0	2	9	4	13	7	5	15	3	4	3	6	8	1	18	1	3	2	12	8	1	4	3
Otu000776	1	8	12	0	9	12	1	5	9	5	7	3	3	15	5	5	4	5	4	2	2	0	1	0	2	4	10	3	2	17	1	3	0	20	1	2	8	1	31	6	4	0	9	10	7	16	2	0	6
Otu000920	9	10	0	10	7	12	2	0	2	0	7	4	6	4	4	15	0	2	3	0	4	1	3	1	1	7	2	0	3	2	2	15	20	12	3	17	3	5	13	12	2	4	6	1	0	7	0	0	0
Otu001038	18	0	3	13	1	9	2	2	1	2	7	8	6	2	1	34	8	0	2	0	5	0	2	1	4	2	6	15	0	4	15	12	14	2	3	0	7	0	4	6	5	1	2	3	0	7	2	0	2
Otu000087	46	101	91	72	167	124	91	57	49	56	86	60	40	55	107	100	125	140	23	8	18	48	62	86	57	25	55	93	64	35	153	104	176	68	232	70	100	82	94	46	131	161	45	25	39	84	37	37	27
Otu000259	20	31	18	30	29	46	14	11	46	20	20	19	20	11	14	44	13	9	11	2	14	12	13	29	5	9	12	30	20	10	57	17	69	37	15	7	11	3	24	11	30	48	10	17	15	18	0	11	19
Otu000766	0	14	1	1	7	0	9	7	7	10	3	7	3	4	11	5	4	1	2	0	4	2	7	4	1	3	2	3	2	1	2	0	3	0	3	1	5	7	18	2	14	2	5	3	58	1	0	0	8
Otu001036	3	4	2	3	7	2	6	8	3	7	7	2	2	4	5	9	2	2	0	1	0	0	1	1	3	0	2	2	0	0	8	9	10	0	6	4	6	6	6	4	3	7	4	6	4	4	2	0	3
Otu001042	2	5	5	3	4	4	5	4	4	6	2	8	2	5	3	3	6	6	1	1	1	7	2	1	3	1	1	6	3	4	12	3	10	4	4	3	7	3	1	3	5	7	3	3	1	8	4	1	1
Otu001296	3	2	7	11	2	5	4	1	6	0	1	1	3	1	3	9	1	0	1	0	3	1	1	0	0	1	1	1	2	0	10	1	7	4	1	0	3	1	6	2	1	6	2	5	7	4	0	0	2
Otu000072	106	205	105	107	129	80	67	48	83	59	86	97	39	67	107	169	60	49	48	7	25	48	53	55	51	66	61	137	85	65	102	117	143	71	157	59	104	28	85	81	80	252	61	48	22	67	33	30	78
Otu000701	5	12	6	4	10	9	4	8	7	9	7	8	4	5	9	13	2	4	5	1	1	4	5	5	1	2	0	2	1	7	7	4	16	11	9	7	3	11	9	6	20	5	6	1	8	1	4	1	6
Otu001186	6	4	2	5	8	2	3	3	4	4	1	0	2	1	0	4	0	1	1	3	4	0	6	3	2	4	3	2	0	2	1	9	7	5	13	5	1	2	5	1	7	7	3	3	8	4	0	2	1
Otu001289	1	1	1	3	2	2	0	10	2	2	1	0	1	2	7	3	0	1	1	0	1	2	3	0	2	4	2	2	0	3	2	7	12	13	0	2	2	0	0	1	2	7	2	0	0	0	0	0	1
Otu000872	3	13	4	2	4	16	1	5	10	4	2	8	8	2	1	11	8	2	1	0	1	5	0	1	2	4	0	14	0	7	1	3	37	7	12	3	12	1	6	0	1	9	3	3	1	9	3	2	3
Otu000544	3	3	12	6	9	9	0	6	0	2	11	15	2	3	2	65	25	6	4	1	25	0	3	25	2	6	0	0	1	1	3	1	3	3	79	8	2	16	0	5	1	6	3	0	163	14	1	2	2
Otu000875	1	0	9	5	1	4	1	2	0	6	4	0	0	1	7	0	3	1	1	0	0	0	2	5	1	1	0	1	1	5	8	1	2	0	1	2	2	0	7	7	0	0	1	0	0	1	0	0	1
Otu001081	3	2	4	0	8	4	0	4	10	0	1	1	4	15	1	1	8	11	0	0	0	5	2	2	0	3	2	0	2	3	2	6	0	3	1	1	1	37	17	2	1	2	7	1	8	4	1	1	0
Otu000057	135	170	154	138	115	83	149	105	68	53	122	86	67	141	97	179	87	63	46	18	63	52	105	63	40	33	62	83	55	79	148	100	270	123	96	102	109	208	68	46	83	105	94	72	211	128	23	25	53
Otu001065	4	8	4	1	1	3	5	4	4	3	1	3	5	8	8	14	3	2	0	1	5	2	5	0	1	0	1	5	3	2	8	5	8	7	7	3	6	6	2	3	2	5	1	3	7	7	0	3	3
Otu000170	39	30	25	41	61	33	25	24	9	18	38	19	15	56	37	41	7	7	2	3	13	19	25	63	6	3	12	16	18	11	361	41	280	42	148	21	56	30	24	15	39	26	33	24	79	86	35	6	27
Otu000189	32	54	27	56	33	78	23	24	28	34	38	35	21	110	21	35	5	9	7	9	16	8	13	2	5	21	9	12	23	13	45	47	39	21	8	28	100	22	23	35	17	23	63	12	21	64	4	5	18
Otu000458	37	7	10	19	21	9	11	8	9	9	4	13	12	20	13	39	13	9	5	0	1	3	1	2	1	3	9	15	5	6	16	20	11	15	3	2	3	7	2	4	8	15	18	9	34	2	2	4	5
Otu000466	13	26	14	9	16	15	18	12	17	29	6	21	10	25	32	21	11	1	2	5	6	4	14	6	1	3	2	10	6	13	33	11	56	3	16	3	5	6	11	1	6	16	27	14	8	13	0	3	3
Otu001096	9	2	4	6	3	7	3	2	1	6	3	5	2	6	10	15	1	6	2	0	2	4	1	0	0	0	0	7	0	2	9	3	3	5	1	3	1	2	2	2	3	8	2	4	5	2	0	1	4
Otu000030	230	146	109	191	135	136	74	77	114	285	257	80	78	105	85	277	125	17	40	12	84	43	57	27	37	55	53	44	57	239	506	250	1386	87	337	316	218	1238	251	152	126	174	173	303	238	1134	223	113	428
Otu000076	70	219	172	137	75	76	28	31	44	138	52	37	123	133	25	293	32	18	42	2	28	27	25	10	27	13	39	59	13	22	156	70	141	199	27	12	225	50	21	88	22	27	16	75	47	149	12	0	43
Otu000130	57	36	25	45	27	54	23	28	34	80	63	37	37	39	42	91	29	4	11	9	14	21	12	8	7	15	6	17	15	46	124	69	159	41	38	41	41	169	36	35	22	37	46	43	51	148	23	24	69
Otu000154	50	26	24	37	24	30	15	19	27	54	50	12	28	22	29	52	19	2	8	2	17	10	6	1	12	9	5	8	12	60	84	36	246	25	45	38	41	220	40	25	9	54	31	69	55	171	27	14	73
Otu000174	19	526	20	77	106	419	23	24	12	9	66	9	31	7	13	34	3	3	112	5	7	10	8	2	0	1	2	5	2	16	16	17	6	2	24	27	68	7	17	20	4	24	12	57	6	44	0	2	1
Otu000250	11	35	3	23	17	33	2	24	3	10	247	4	1	9	32	2	1	1	49	0	0	38	1	0	2	1	2	9	2	1	2	2	4	7	0	6	2	3	0	14	2	23	0	3	2	3	1	3	2
Otu000407	20	13	11	20	11	7	8	2	9	16	20	11	11	7	9	24	5	2	1	2	2	1	4	1	1	4	2	3	5	12	27	15	70	7	7	12	16	74	7	10	7	13	11	15	11	47	5	5	19
Otu000437	8	11	11	16	6	13	10	15	14	12	7	5	18	10	21	7	8	4	7	0	10	3	9	11	11	6	3	7	6	2	16	16	47	15	11	16	13	20	7	19	27	8	15	6	20	15	2	3	8
Otu000642	8	11	4	12	9	11	3	1	4	13	13	3	3	4	8	17	4	1	2	1	1	2	1	0	4	3	1	3	6	6	18	8	26	5	9	4	9	25	5	5	1	9	6	6	3	27	7	2	10
Otu000719	9	8	5	6	2	5	4	3	6	9	14	8	5	6	7	11	3	1	2	1	2	1	0	1	2	0	2	1	1	3	21	6	18	4	5	12	3	15	7	6	0	6	5	4	13	18	4	3	9
Otu000767	11	10	4	6	7	6	3	5	6	7	10	4	6	0	3	5	1	1	0	0	5	2	2	2	0	0	2	1	2	8	17	7	25	8	7	2	12	18	12	3	3	8	6	7	6	16	4	2	8
Otu001321	4	8	5	5	4	3	1	6	0	1	5	1	1	6	5	5	1	1	2	2	3	1	2	2	2	2	3	4	1	2	5	1	5	1	2	4	3	1	3	1	1	4	5	2	7	7	0	0	3
Otu000080	65	85	67	58	161	87	59	52	18	23	68	127	28	122	42	97	36	24	21	3	21	18	27	25	11	45	20	34	37	23	213	243	312	70	19	470	97	197	150	61	44	157	111	11	14	174	28	34	58
Otu000140	32	32	16	29	61	40	27	5	17	33	51	29	18	62	6	24	3	14	20	1	11	21	17	5	10	24	28	17	14	22	50	38	27	16	12	14	40	27	156	27	14	22	54	23	4	95	4	1	25
Otu000687	2	31	3	3	4	13	1	6	5	10	1	0	5	5	4	16	10	3	4	2	3	1	4	0	5	5	7	8	6	3	8	0	3	2	40	4	4	7	4	4	1	1	7	2	18	5	2	2	1
Otu000900	4	10	1	10	3	14	3	1	1	1	8	22	2	2	1	12	0	1	0	1	4	0	4	2	0	0	1	0	1	0	45	2	2	1	25	2	17	1	1	1	0	8	9	2	0	4	0	3	0
Otu001048	12	8	2	7	9	2	2	5	2	1	6	7	3	3	4	6	1	0	0	0	1	6	0	0	0	1	0	3	6	0	11	9	15	4	2	21	6	9	2	5	3	3	5	0	1	6	1	1	3
Otu000221	37	41	39	19	12	15	5	5	20	14	24	26	16	14	8	55	10	5	19	2	17	16	49	4	9	16	12	70	22	59	55	29	69	24	12	12	39	10	46	12	13	32	13	6	17	21	9	6	8
Otu000161	9	2	10	281	1	2	13	3	5	8	4	4	19	18	97	30	40	14	1	4	7	2	9	1	37	4	20	1	3	4	3	12	5	6	0	4	2	75	6	3	7	5	7	359	9	29	1	2	0
Otu001049	3	12	0	0	1	0	0	0	0	2	1	3	1	0	0	32	1	1	2	0	1	0	0	9	1	2	0	1	7	7	3	4	1	1	1	0	15	0	1	0	0	0	11	0	0	1	0	0	0
Otu000657	3	8	8	12	17	1	0	3	4	8	11	4	1	8	2	6	2	1	3	1	3	3	2	9	1	4	2	19	1	4	3	5	45	3	11	2	3	18	0	2	5	4	5	6	7	6	4	1	9
Otu000833	7	5	2	4	1	0	2	7	0	8	1	6	1	6	1	4	2	0	0	0	3	0	4	4	1	2	4	0	1	2	45	22	1	0	2	1	49	21	9	5	1	20	6	10	5	22	3	1	9
Otu000973	3	5	7	7	18	4	2	2	4	1	5	10	5	3	5	4	7	5	2	0	3	0	5	1	2	0	2	4	1	8	7	3	3	1	3	2	4	2	10	3	5	1	14	1	2	28	0	1	1
Otu001260	3	5	7	9	9	7	3	1	2	2	5	1	0	5	2	0	1	2	1	1	1	0	5	0	1	0	0	1	0	8	3	2	2	4	1	4	1	5	4	2	6	5	2	2	3	17	1	2	1
Otu000024	158	721	192	295	822	124	71	134	251	279	266	242	121	97	137	294	157	184	58	14	116	81	139	315	76	100	124	116	69	164	699	610	936	170	666	233	1067	546	397	215	669	362	149	163	795	379	85	85	205
Otu000073	80	228	84	75	253	63	54	43	134	87	92	100	56	43	54	124	62	78	30	10	37	22	62	9	30	31	44	34	25	58	292	145	216	70	69	56	220	137	88	84	65	110	55	77	217	109	23	18	61
Otu000152	46	104	42	50	97	23	13	21	38	66	53	33	30	26	42	65	14	23	8	6	21	8	18	3	10	9	12	17	12	39	83	86	115	41	58	32	172	74	33	26	30	47	39	52	133	70	7	14	30
Otu000283	15	50	31	5	5	1	1	9	10	5	14	9	3	16	1	1	5	11	7	0	2	5	4	4	3	6	3	7	9	13	357	22	36	4	75	273	37	110	98	29	4	48	4	20	3	26	11	27	12
Otu000351	10	9	9	19	18	7	7	6	7	23	16	9	9	9	10	18	12	3	4	0	5	7	8	3	3	2	0	8	3	4	89	52	125	33	46	12	31	121	31	40	39	44	23	27	332	40	6	7	13
Otu000357	17	35	20	17	58	7	7	8	31	36	11	24	19	8	8	7	2	17	2	1	5	7	2	1	2	2	5	7	1	11	28	32	51	6	59	23	23	32	21	6	31	16	14	12	47	18	3	1	2
Otu000402	19	57	8	21	33	13	3	10	9	19	12	13	13	14	7	19	13	6	0	1	8	16	9	0	3	4	5	7	9	14	30	23	34	17	11	7	62	32	12	13	4	12	9	7	42	19	3	6	10
Otu000453	2	21	12	7	14	3	2	2	17	4	3	19	10	3	8	1	1	0	3	1	6	5	2	4	0	1	2	20	1	8	20	19	15	14	70	12	1	35	8	4	10	2	0	4	5	7	1	2	1
Otu000462	8	37	10	22	25	8	4	9	22	16	18	16	4	6	6	20	4	3	2	2	3	5	8	2	2	3	3	4	5	6	37	28	26	9	9	5	54	16	9	10	7	14	8	7	14	7	0	1	5
Otu000584	7	25	8	2	17	2	1	1	10	7	2	2	15	3	1	2	5	8	0	0	5	2	3	4	8	0	4	1	2	4	12	8	9	3	124	9	2	21	5	1	23	9	7	6	37	3	3	6	2
Otu000790	7	2	2	2	8	2	2	3	4	2	1	2	2	3	1	4	0	0	2	0	2	5	0	1	2	2	0	1	3	6	58	4	51	2	12	7	33	19	18	21	13	20	0	10	15	16	5	3	3
Otu000851	4	9	8	3	1	0	0	0	5	5	5	2	0	6	2	2	1	2	1	0	1	2	1	0	2	0	0	2	2	4	83	9	13	1	9	36	6	24	18	9	0	9	3	2	0	6	2	6	4
Otu000888	6	9	5	6	9	1	5	3	6	3	8	3	4	5	3	7	4	0	0	0	0	1	4	0	1	1	1	0	0	5	8	10	20	1	4	5	16	15	3	10	4	9	4	9	10	7	0	2	4
Otu000943	6	13	4	8	10	6	0	4	5	4	2	8	4	8	5	11	2	7	0	0	1	0	4	1	1	1	2	0	2	5	9	8	8	3	6	1	15	5	3	2	1	7	0	3	3	7	1	1	3
Otu001021	5	19	1	10	22	5	2	5	6	5	12	6	2	5	5	3	4	4	0	0	3	1	2	0	0	3	0	3	0	2	12	4	18	2	3	3	5	10	5	0	4	9	4	1	5	4	3	0	4
Otu001131	4	1	0	3	2	0	0	0	6	0	2	6	2	4	0	0	2	0	0	2	0	1	1	0	0	1	0	1	1	1	4	0	0	0	15	0	18	30	7	3	7	2	2	6	5	10	0	1	2
Otu000103	15	41	31	28	35	70	9	42	32	16	18	18	14	51	23	18	5	5	4	4	7	7	11	35	6	14	2	28	8	43	84	125	121	31	20	33	30	57	20	37	65	200	9	42	9	147	38	9	33
Otu000964	1	31	4	2	0	1	0	0	2	1	0	0	3	3	3	3	1	0	3	0	1	2	6	3	2	28	6	3	4	5	1	2	1	3	7	0	0	0	0	1	20	1	0	2	0	3	1	0	1
Otu001307	2	0	3	0	1	0	0	0	1	1	2	0	0	2	0	5	2	0	0	0	1	6	0	0	0	0	2	0	2	6	10	0	7	2	0	21	7	12	6	0	10	3	4	3	3	6	0	0	1
Otu001116	3	2	3	2	5	4	7	2	4	2	2	4	4	7	4	10	8	4	1	0	4	3	6	10	1	3	9	3	6	5	13	8	12	3	5	7	3	5	1	2	4	6	3	4	14	7	4	4	2
Otu000569	8	5	7	11	12	10	5	3	0	6	4	6	7	7	4	3	14	3	3	1	2	2	4	7	0	8	0	7	3	3	6	4	17	6	16	2	21	6	22	5	6	10	10	15	4	42	3	6	7
Otu000194	19	199	85	79	116	19	14	14	9	33	13	5	50	9	15	123	21	43	1	1	3	2	3	242	8	14	1	9	2	4	51	9	95	8	30	6	23	37	6	4	42	70	80	15	135	99	5	5	3
Otu000361	21	27	17	11	16	47	5	3	10	6	11	3	27	7	8	37	6	8	8	1081	12	3	15	12	3	6	13	7	4	6	8	24	26	10	5	11	8	14	2	5	12	7	4	8	44	21	3	5	6
Otu000708	20	17	9	13	8	41	2	5	7	3	9	7	8	9	6	25	2	2	2	0	9	2	3	1	1	2	1	10	4	4	5	15	10	5	1	9	7	5	3	1	1	6	3	2	4	21	0	3	5
Otu000459	8	18	8	7	10	2	6	20	7	12	7	10	15	12	2	6	7	4	7	1	12	0	11	35	1	4	3	4	2	8	24	12	101	6	0	3	1	4	4	11	17	16	9	2	33	22	5	2	4
Otu000870	5	8	3	7	1	3	2	1	2	2	0	2	4	2	7	5	3	0	1	0	1	1	1	0	2	2	1	8	1	5	5	3	33	5	2	1	10	3	5	13	3	27	1	3	5	12	2	2	0
Otu001294	3	4	3	1	0	3	0	5	5	1	2	1	3	2	3	5	1	2	0	0	1	0	1	0	0	3	0	0	1	1	6	4	21	1	2	1	4	17	3	9	0	8	1	0	3	7	0	1	1
Otu000037	109	194	78	157	186	79	149	56	105	65	125	173	120	214	70	208	112	48	31	9	68	45	101	120	31	83	71	54	95	62	1128	405	818	296	778	268	1002	483	278	293	695	418	329	177	324	985	177	140	169
Otu000047	49	169	45	55	38	172	36	98	82	39	35	50	69	48	89	160	34	62	11	12	15	20	23	11	47	150	47	99	21	125	160	101	1274	38	56	68	93	280	82	274	353	462	36	43	83	322	44	100	57
Otu001169	2	12	1	9	2	1	0	0	2	0	0	0	6	2	0	0	0	0	0	0	1	0	3	0	0	0	0	1	0	0	224	1	20	6	1	0	5	0	6	2	0	0	6	0	6	7	0	0	4
Otu001200	2	8	2	2	2	2	1	1	2	0	1	9	4	0	3	5	3	2	1	1	0	1	0	0	0	0	0	0	2	1	19	4	18	4	9	3	16	6	3	6	4	2	2	1	7	2	1	0	0
Otu000039	150	298	143	252	277	188	192	119	114	153	153	169	161	149	159	370	120	87	46	7	110	46	95	194	59	40	117	83	128	123	442	165	759	277	687	187	286	250	285	220	1126	260	255	204	949	395	118	92	153
Otu001187	5	2	0	10	4	2	4	3	4	1	14	2	5	7	8	4	3	1	0	1	0	0	2	1	2	10	1	1	2	1	11	3	8	1	3	0	1	3	6	0	11	4	3	0	0	1	0	0	1
Otu000884	1	9	5	9	11	4	23	10	0	2	0	19	5	7	3	16	1	5	1	0	0	2	0	2	2	0	3	3	2	1	3	21	2	19	5	2	3	17	12	3	0	8	0	5	14	12	7	0	6
Otu001061	7	1	0	6	32	0	0	7	4	1	5	6	7	5	1	2	0	0	2	0	1	0	1	1	0	1	1	1	1	2	4	1	3	0	0	5	1	2	13	0	13	3	3	1	0	4	0	0	1
Otu000105	66	117	76	114	104	87	58	53	39	58	40	33	31	59	26	132	21	41	16	4	27	27	43	20	19	28	24	72	38	25	70	59	80	48	53	37	39	46	71	48	48	66	42	45	21	214	15	13	26
Otu000804	6	15	8	10	13	1	9	7	3	3	10	17	11	14	34	19	10	2	2	1	8	2	8	0	1	4	0	8	8	2	15	11	10	4	7	2	5	4	2	1	1	17	7	3	9	7	1	3	2
Otu000745	12	15	7	9	2	6	1	5	9	3	2	5	7	7	13	19	3	4	2	2	6	3	5	4	0	2	1	4	2	4	18	2	7	9	8	3	5	5	2	5	3	8	7	4	3	16	3	0	2
Otu001034	8	4	6	10	7	3	3	6	8	7	2	1	6	6	6	5	4	1	1	1	4	1	4	1	1	3	3	1	2	4	5	2	11	8	7	6	6	2	2	2	3	10	5	4	7	9	3	0	4
Otu000147	55	73	33	48	63	29	22	33	42	41	25	35	31	52	55	58	48	26	8	2	20	28	33	52	7	19	8	21	27	24	51	16	24	36	85	49	59	31	11	20	58	122	32	19	80	60	11	5	14
Otu000445	9	14	19	15	1	3	5	8	15	16	25	13	27	27	15	46	56	6	2	0	9	0	5	2	5	8	10	8	3	48	11	42	47	16	2	25	20	46	1	7	4	11	3	9	29	2	7	2	3
Otu000539	11	22	10	14	18	6	10	6	6	11	6	10	7	18	12	16	13	4	4	2	9	3	6	1	4	1	2	5	3	5	16	3	14	14	37	16	16	7	3	12	5	8	5	2	12	15	1	3	4
Otu000554	5	22	12	49	17	3	5	1	9	11	8	1	5	5	3	5	1	1	4	0	2	1	3	2	3	2	2	2	4	7	12	14	17	6	9	9	8	20	2	11	19	4	17	17	9	13	2	0	4
Otu000605	4	3	6	14	23	9	3	1	7	24	9	5	25	21	1	5	4	7	3	1	3	4	1	0	4	5	11	2	4	3	7	2	21	3	3	2	6	11	0	15	5	3	3	4	1	22	9	2	5
Otu000644	0	2	2	3	0	0	0	2	0	6	0	0	0	0	3	2	0	0	0	1169	2	0	3	0	0	0	0	0	0	1	1	1	0	0	0	1	0	0	0	1	0	1	4	0	2	0	0	1	0
Otu000117	38	71	64	59	36	40	61	20	57	42	43	50	17	55	33	116	37	4	23	8	13	39	43	73	15	42	34	73	36	49	18	32	76	34	55	67	58	64	20	34	71	94	41	22	30	49	4	30	33
Otu000627	16	14	3	6	9	9	6	7	7	9	4	4	4	12	3	27	2	0	11	3	4	2	2	2	1	9	5	17	5	9	6	5	12	9	5	12	14	10	8	7	5	11	4	2	5	4	2	9	7
Otu000060	97	182	86	168	118	125	86	49	60	44	136	174	122	171	233	210	224	91	73	6	40	18	107	92	41	69	57	130	103	65	230	64	259	138	87	90	57	82	131	78	110	278	102	52	102	120	22	48	64
Otu000216	57	29	14	49	37	22	57	13	16	15	43	31	13	25	57	58	92	22	6	1	11	10	34	16	12	12	18	94	33	10	18	44	98	54	20	32	52	52	16	10	46	12	23	20	132	65	8	4	15
Otu000217	20	55	46	76	84	153	49	10	25	10	30	41	9	32	33	65	18	21	12	3	3	21	7	9	22	9	11	178	20	25	52	41	50	99	12	58	46	16	18	9	21	20	12	53	3	39	9	13	20
Otu000257	25	47	25	52	32	33	16	18	9	8	37	43	30	42	72	63	30	15	10	5	10	4	33	3	11	10	9	31	33	10	61	16	41	23	15	11	20	21	18	24	12	55	16	10	17	21	2	8	13
Otu000477	12	18	12	21	14	31	18	11	17	11	12	7	6	12	11	44	11	3	2	2	3	8	10	1	9	7	5	49	12	5	17	14	21	21	4	11	16	9	1	7	8	1	6	5	8	22	3	1	7
Otu000714	16	10	7	16	3	4	10	6	3	4	8	7	10	16	15	14	9	6	2	0	2	1	4	0	3	2	4	4	4	8	12	12	13	8	4	4	8	6	8	6	3	15	5	3	1	3	2	5	3
Otu000758	5	14	6	20	7	7	4	8	1	3	12	13	7	12	24	16	11	3	3	1	3	3	7	2	3	5	4	7	4	2	9	4	17	5	7	5	5	4	3	3	7	7	6	5	9	12	1	6	3
Otu000924	3	17	4	4	8	11	4	4	1	3	8	3	5	3	6	22	3	6	3	1	0	0	3	1	1	4	5	1	1	4	5	6	6	3	0	10	7	7	0	4	2	4	1	0	2	7	3	2	4
Otu001120	3	5	4	8	14	5	2	0	8	7	2	5	4	2	0	1	3	4	5	0	0	1	1	2	1	5	0	5	3	0	1	0	4	8	1	1	6	1	4	7	4	13	1	3	0	2	1	8	3
Otu000346	20	25	19	36	19	8	14	16	6	11	21	21	26	33	47	41	31	10	9	2	5	5	24	4	9	7	7	15	20	12	33	19	55	23	18	11	16	30	17	8	11	56	16	12	26	31	6	8	8
Otu000885	4	9	4	6	9	9	10	3	4	2	8	4	5	8	12	8	11	3	1	0	4	1	1	1	1	4	3	3	5	2	17	2	7	4	7	3	2	4	5	2	3	10	9	1	6	7	0	5	4
Otu000293	37	14	13	25	17	49	10	8	21	4	21	11	17	15	14	47	12	11	11	0	6	13	11	23	4	26	3	24	14	23	22	11	19	15	24	18	7	19	6	11	24	23	26	10	20	44	3	5	12
Otu000530	59	18	10	46	5	41	5	7	12	7	18	8	4	2	6	52	1	5	29	2	5	9	8	9	4	1	1	9	10	2	14	5	16	27	4	9	5	7	3	1	9	18	8	3	5	60	1	1	3
Otu000510	14	5	4	18	7	21	4	7	16	1	6	8	7	10	7	30	8	10	1	0	1	8	1	2	5	6	2	4	3	9	10	6	11	1	3	13	28	7	9	4	7	15	2	6	2	36	9	1	7
Otu000665	4	5	7	4	2	0	8	5	13	1	6	0	7	11	1	3	1	1	0	0	2	4	0	0	0	0	1	1	0	3	37	3	29	5	33	4	14	7	0	3	1	8	1	4	1	10	0	0	3
Otu001070	5	3	1	6	2	7	3	1	1	1	2	14	0	8	5	5	1	0	0	0	2	1	4	0	0	2	1	6	2	3	1	2	2	7	1	4	3	1	4	4	4	15	2	0	6	17	0	3	1
Otu001071	2	3	17	4	1	3	7	2	2	1	4	0	2	2	7	11	1	0	1	0	5	0	14	0	0	5	3	4	0	4	10	4	34	19	6	2	1	8	3	3	4	0	1	4	10	4	0	0	0
Otu001117	18	0	9	5	4	0	12	1	0	2	0	5	1	3	1	0	1	4	0	0	1	1	0	7	2	1	0	6	2	1	17	10	13	4	3	1	2	1	12	7	0	15	7	3	0	39	0	1	2
Otu001011	4	2	4	4	5	3	0	3	3	5	5	4	7	6	7	8	1	3	0	2	1	3	6	1	2	0	3	2	4	6	15	3	4	3	7	3	4	1	1	4	5	6	2	3	0	12	1	1	5
Otu000520	18	14	11	7	4	12	8	7	5	4	5	1	6	4	11	6	10	4	2	4	4	4	7	4	3	3	2	4	6	5	9	34	1	13	15	1	6	6	9	9	7	30	9	12	12	6	0	0	5
Otu000008	793	1291	575	878	1061	454	708	897	781	1562	585	571	685	687	958	980	451	288	275	56	538	300	722	558	314	358	657	386	285	477	1121	397	1188	634	1343	412	1264	953	694	605	1210	1276	893	741	1514	1043	258	259	533
Otu001064	15	8	5	7	5	2	2	4	7	7	7	3	4	2	5	10	4	1	4	2	1	2	1	0	3	1	0	2	2	4	8	4	4	7	2	2	2	1	2	4	2	5	2	7	4	6	1	0	1
Otu001114	3	10	5	5	4	2	2	2	8	13	7	2	3	8	11	6	2	2	1	0	2	1	13	1	0	2	0	2	2	2	6	0	2	1	2	2	6	3	4	4	2	9	6	2	5	7	1	0	4
Otu000375	6	28	10	11	16	4	25	11	7	22	22	5	8	9	8	17	9	1	4	3	18	5	10	19	3	7	15	11	6	24	3	3	31	4	11	16	6	34	13	27	19	22	7	6	59	30	6	0	1
Otu000434	13	20	8	19	20	19	15	13	14	19	12	3	14	15	21	3	0	1	1	0	6	6	5	14	5	3	2	9	15	15	9	6	16	9	44	5	4	5	2	7	44	17	11	19	52	33	3	0	11
Otu001293	5	5	1	6	1	0	0	2	0	0	0	0	1	1	5	3	0	1	0	0	9	0	1	2	0	1	0	5	0	1	1	1	2	1	4	1	0	0	12	1	2	0	0	1	41	2	0	0	3
Otu000026	304	570	180	238	343	156	306	238	264	440	204	216	345	272	277	226	98	92	132	21	164	157	267	262	68	113	227	96	105	183	646	249	351	188	507	255	409	448	223	192	383	477	273	306	1694	351	129	84	147
Otu000139	41	139	72	258	94	77	95	16	96	12	23	37	77	45	81	255	45	37	12	312	17	64	40	62	23	19	31	185	47	18	34	11	65	267	25	40	41	40	46	27	98	54	34	45	29	56	21	49	9
Otu000499	5	1	14	7	11	5	12	6	20	29	8	4	2	4	5	20	7	0	6	2	13	0	3	0	2	6	2	20	2	6	3	4	32	3	3	4	8	6	2	4	5	5	6	3	2	14	1	1	6
Otu000764	7	15	10	4	1	7	0	2	5	0	2	9	5	4	9	15	1	1	0	0	7	2	2	0	1	3	2	7	2	1	7	6	40	6	9	1	7	2	1	0	14	2	0	0	0	4	0	0	8
Otu000064	339	149	404	230	162	334	1042	39	141	256	233	359	163	245	117	330	115	162	239	9	33	57	102	116	23	54	66	39	66	67	118	170	209	276	1895	113	424	112	100	34	88	311	358	78	123	110	17	28	212
Otu000513	2	20	6	24	17	77	10	2	50	12	5	22	19	99	5	42	0	1	8	0	8	14	3	1	8	10	1	3	4	3	21	5	20	28	8	0	39	2	0	1	40	23	5	2	3	24	4	0	7
Otu000552	34	19	34	26	14	33	70	5	10	18	18	27	14	24	18	40	9	8	21	5	3	3	10	4	3	3	6	6	4	10	17	16	25	20	55	7	27	14	8	9	5	20	30	7	12	12	2	0	20
Otu000143	110	119	40	73	101	118	89	33	96	97	87	55	56	58	55	149	47	44	68	748	64	52	37	45	12	4	17	299	50	27	34	34	66	31	28	18	27	38	18	12	39	34	16	39	37	43	4	18	8
Otu000834	10	18	6	4	12	6	14	5	9	23	7	15	11	11	9	15	5	2	4	19	5	4	5	2	4	1	5	25	4	1	3	6	10	9	7	3	9	8	4	1	3	8	5	9	8	11	2	1	2
Otu000963	16	18	4	3	12	10	4	5	5	11	4	1	4	5	2	22	1	5	2	40	7	5	3	0	0	1	3	6	3	3	6	4	10	1	5	0	3	2	1	0	2	7	1	4	3	5	1	0	2
Otu001230	8	9	3	7	9	10	5	2	7	6	3	10	6	6	4	12	0	5	3	5	4	4	3	1	1	1	3	19	7	0	6	2	4	2	0	2	6	10	3	0	1	0	0	3	5	3	2	1	2
Otu000013	733	1077	497	564	633	1052	1314	680	536	417	443	548	263	523	743	2049	321	290	583	250	248	418	1111	320	276	178	306	411	454	387	846	378	945	730	443	211	475	377	396	252	372	896	394	301	848	757	88	167	222
Otu000168	64	79	47	51	42	43	91	56	30	48	34	41	39	36	58	126	19	19	24	10	24	27	47	7	17	12	14	23	24	38	73	36	97	47	31	26	45	43	33	25	17	80	37	33	112	61	8	8	18
Otu000625	12	17	10	10	4	17	15	10	4	11	8	11	6	8	8	33	1	3	4	3	4	7	14	0	10	5	7	9	5	6	15	5	8	16	5	2	9	6	5	5	10	11	7	0	8	14	3	1	4
Otu000873	10	14	6	6	7	7	8	4	10	7	1	3	3	4	4	13	2	1	4	9	4	4	7	1	3	4	3	4	2	3	7	0	7	6	7	1	5	2	3	8	3	6	3	3	1	3	1	0	6
Otu001201	7	7	6	8	6	8	5	3	2	2	3	3	1	5	3	6	1	0	1	0	4	2	5	0	0	1	1	2	3	1	5	4	6	3	2	2	2	2	3	2	2	1	3	2	3	8	0	1	1
Otu000296	38	57	33	46	19	74	36	13	15	23	21	19	20	27	3	51	11	16	13	3	7	9	13	16	13	7	5	3	3	5	30	18	27	70	29	11	47	11	44	14	44	36	22	12	8	5	6	4	6
Otu000672	3	18	5	8	9	7	6	6	5	25	9	3	4	6	4	9	2	2	3	0	11	2	4	1	10	5	1	8	4	7	14	2	2	11	5	5	9	12	3	5	6	10	9	6	1	3	3	1	6
Otu000579	7	13	12	24	21	22	8	31	8	1	12	2	10	5	4	20	8	2	4	1	4	1	6	0	2	4	5	10	3	3	10	5	1	2	4	10	11	10	0	3	14	16	2	7	4	26	2	3	4
Otu000387	6	2	31	7	50	11	2	10	3	10	3	2	5	46	12	83	25	3	0	1	4	12	6	3	2	6	3	6	3	9	1	8	118	5	6	7	5	4	2	9	13	9	3	11	6	15	9	4	3
Otu000457	5	3	3	8	21	1	10	9	5	1	1	2	12	5	24	17	10	3	0	2	9	8	6	0	18	11	3	15	22	8	16	12	1	0	4	16	9	20	0	1	1	20	2	2	34	53	2	0	1
Otu000706	8	7	4	7	8	27	7	2	4	11	11	8	13	9	16	49	11	0	1	0	3	2	2	1	4	5	3	9	3	5	6	3	10	3	6	2	2	22	4	6	6	6	0	2	19	5	7	3	0
Otu000247	45	3	24	61	19	25	23	13	40	20	10	17	20	19	52	24	17	12	12	2	7	13	16	6	22	6	11	57	10	9	24	24	65	75	4	16	22	26	14	5	5	14	14	3	19	17	6	3	9
Otu001162	1	4	2	7	2	5	2	4	8	1	3	3	1	4	8	5	0	2	2	2	1	1	3	2	4	1	0	8	2	1	3	2	2	9	2	3	4	6	2	0	0	1	0	4	3	2	0	1	0
Otu000101	84	33	70	115	37	41	38	35	57	65	67	47	60	43	55	74	49	11	10	6	30	39	32	18	39	35	40	36	13	22	42	86	244	88	24	60	74	48	56	35	38	39	44	94	81	128	22	34	13
Otu000736	8	7	10	10	5	10	4	8	6	6	10	9	6	8	8	8	4	2	3	1	6	7	7	0	3	2	4	5	1	0	4	8	17	5	5	1	1	7	5	1	1	5	4	3	4	16	0	1	0
Otu000952	3	2	3	15	3	5	5	4	5	4	9	5	7	7	7	4	4	2	2	3	3	3	2	0	2	0	3	2	0	4	3	6	19	5	3	5	7	4	5	5	2	6	6	8	5	12	0	2	1
Otu001152	3	0	5	1	0	8	1	0	0	4	0	3	5	9	0	0	1	0	3	1	0	2	3	2	1	0	1	2	1	2	4	2	4	1	2	4	1	1	4	12	2	2	0	2	0	1	2	0	3
Otu000084	90	138	109	101	50	106	63	67	138	116	67	58	42	50	74	142	21	32	45	8	50	37	79	36	19	37	27	126	14	38	131	87	208	120	58	54	72	45	51	48	82	66	47	21	73	107	9	15	58
Otu000720	6	18	11	16	4	13	5	4	11	11	7	9	2	4	5	19	1	2	5	3	2	1	5	1	0	3	5	8	3	6	10	6	19	6	3	6	7	4	4	6	3	7	7	3	8	11	1	2	6
Otu000541	11	3	39	13	2	7	1	0	13	23	11	4	20	14	15	8	8	1	8	0	79	16	12	10	3	3	2	10	0	8	45	9	22	1	14	16	27	1	1	12	3	8	1	3	0	10	2	0	4
Otu000067	124	270	122	312	79	73	86	28	77	118	71	51	85	138	128	206	67	76	33	2	48	38	47	7	31	7	37	15	6	37	86	14	1030	137	32	68	160	174	187	92	73	18	116	84	73	120	45	29	29
Otu000409	18	39	17	44	7	23	15	14	16	24	11	8	15	21	21	31	8	20	6	1	7	6	5	0	3	8	6	7	6	3	18	5	81	18	6	8	22	17	10	8	3	8	12	6	19	20	4	3	6
Otu000591	16	22	16	25	5	7	11	4	8	17	6	6	9	14	10	15	4	3	2	0	4	1	4	0	2	2	0	4	3	4	10	3	86	15	2	6	10	18	13	12	2	7	10	13	10	13	2	0	3
Otu000717	6	6	5	15	9	16	11	8	8	20	9	5	3	15	10	7	1	1	9	2	1	4	2	0	4	3	2	5	0	1	5	3	10	8	1	6	15	7	5	4	1	4	1	1	4	10	1	0	0
Otu000801	3	13	7	14	14	7	5	4	7	5	11	3	4	11	1	6	0	0	4	1	1	2	4	0	2	2	2	1	2	2	9	5	21	6	3	2	14	12	5	5	4	5	2	2	9	17	2	1	4
Otu000883	6	6	10	13	6	6	6	5	4	8	5	4	3	10	5	9	8	1	1	0	1	1	2	0	2	0	2	4	3	2	7	2	22	5	5	3	10	5	3	1	2	5	3	4	7	10	1	0	3
Otu000482	6	22	10	16	1	22	4	7	1	4	15	26	11	8	10	15	4	1	11	2	6	3	7	9	5	12	5	7	6	5	14	5	5	8	0	16	17	15	14	42	15	14	5	14	9	17	9	4	7
Otu000500	1	343	0	2	2	8	3	11	9	0	5	0	5	0	3	0	1	0	0	0	0	1	0	2	0	0	1	2	2	0	2	4	0	1	0	0	1	20	0	3	0	5	0	0	0	0	0	2	0
Otu000559	2	9	9	8	4	5	6	13	5	22	4	8	6	7	0	25	4	1	7	1	10	6	3	2	1	2	1	5	2	13	13	10	14	13	6	3	6	23	5	15	5	10	42	6	143	15	1	6	13
Otu000802	4	2	6	2	28	8	0	2	0	1	3	0	2	2	10	13	12	5	2	1	4	0	5	11	1	1	12	1	9	4	42	15	0	0	2	0	0	2	1	0	0	25	0	6	0	17	0	6	4
Otu000713	9	3	0	14	10	6	4	2	3	4	5	0	5	6	5	17	7	5	0	1	2	3	1	0	2	0	0	4	1	1	11	9	16	4	5	1	5	15	3	3	4	7	3	4	4	10	2	1	4
Otu000069	60	79	75	108	90	62	91	41	42	91	66	53	62	79	70	128	97	19	30	9	47	49	69	50	35	45	37	129	43	50	142	58	192	65	59	34	163	155	65	49	56	117	54	99	166	231	65	30	68
Otu000675	9	7	17	11	9	7	8	5	2	9	8	4	5	10	11	23	7	1	3	2	3	1	6	1	2	5	0	7	4	9	15	7	19	9	4	2	9	9	3	3	2	12	8	11	14	30	6	7	7
Otu001068	4	11	2	6	6	6	5	3	3	3	7	1	3	1	5	15	5	2	1	0	3	2	3	0	5	2	3	6	4	3	4	2	5	6	2	0	4	8	3	4	6	5	2	5	10	7	2	2	6
Otu000543	3	1	7	49	17	21	18	3	2	4	12	2	28	7	2	6	0	4	0	0	7	2	3	0	1	4	11	34	4	1	16	13	25	4	0	1	27	4	0	2	6	5	3	4	2	13	0	0	7
Otu001095	0	0	6	4	5	13	4	3	0	153	8	1	2	5	1	10	8	0	1	0	10	0	6	2	0	0	1	2	3	9	2	2	1	4	5	0	3	10	0	16	0	1	3	3	0	1	1	0	1
Otu000032	289	353	232	434	394	377	193	187	218	187	230	164	126	255	163	514	534	80	87	5	93	159	183	71	115	76	120	307	62	115	226	160	439	468	222	150	344	195	174	107	176	207	227	195	489	393	47	59	88
Otu000304	23	37	31	34	29	46	5	12	16	19	16	24	11	28	13	42	30	5	5	3	8	13	10	2	11	5	6	23	7	7	33	12	30	43	15	11	32	13	14	10	11	21	18	19	33	31	0	5	8
Otu000423	20	26	17	23	21	8	14	8	11	20	7	12	8	20	12	25	29	3	5	2	6	6	6	1	9	6	5	9	2	7	18	9	31	31	11	3	25	16	10	9	6	15	15	15	53	25	5	2	9
Otu000869	9	13	7	11	6	8	3	4	5	3	4	5	5	7	7	11	11	3	2	2	5	1	2	0	3	2	1	11	0	1	7	2	9	6	7	2	6	4	6	1	1	7	8	5	10	9	0	1	0
Otu000244	41	34	18	18	28	48	14	23	34	25	18	15	17	23	23	31	14	11	14	1	24	28	11	12	8	15	28	63	4	12	59	10	29	19	13	19	17	8	15	10	21	27	17	6	7	13	3	3	22
Otu000748	8	10	8	9	7	1	7	4	3	3	6	10	8	13	8	6	5	1	3	0	2	1	9	1	2	1	4	5	3	7	10	8	13	8	7	0	5	6	3	3	1	3	2	2	2	8	2	1	3
Otu000141	34	57	41	50	45	59	35	38	25	118	40	43	24	44	55	27	53	0	14	2	32	20	81	27	13	16	45	44	16	20	25	10	58	29	13	26	61	102	19	100	42	37	30	40	121	75	17	21	33
Otu000504	29	25	12	18	20	14	2	6	11	12	11	17	6	2	15	0	14	3	8	1	3	10	8	1	2	2	2	12	4	4	15	18	43	8	3	9	31	16	5	27	2	5	5	11	5	25	0	1	12
Otu000502	5	3	7	9	8	18	2	4	12	1	14	7	6	16	1	2	1	1	3	1	3	17	6	1	0	3	1	8	2	4	8	11	15	10	0	16	11	7	4	3	10	5	10	2	11	20	12	2	8
Otu000135	101	60	17	36	71	93	10	61	21	6	33	24	15	28	14	34	15	2	11	5	17	8	21	4	4	4	15	7	3	7	46	9	374	50	4	58	197	8	7	30	29	19	18	72	6	103	21	11	14
Otu000156	17	81	49	38	43	13	44	25	55	5	91	72	20	29	15	68	6	7	48	5	12	14	29	7	4	37	13	72	5	22	52	36	91	101	2	19	233	13	93	6	16	18	9	5	9	145	14	15	18
Otu000165	23	34	23	13	5	178	10	5	54	32	7	15	9	7	12	27	4	5	30	2	12	25	6	3	8	10	8	24	5	21	19	5	41	84	2	7	100	7	49	17	41	18	10	7	5	64	4	20	10
Otu000978	9	9	5	4	8	12	1	11	3	0	2	0	3	5	5	10	2	0	0	0	2	1	2	0	1	0	2	1	4	0	11	1	27	6	3	2	14	1	5	2	1	7	1	8	1	8	0	1	3
Otu001050	3	4	2	5	0	24	2	0	5	3	2	5	1	1	3	4	1	1	3	0	1	1	2	0	2	2	0	1	1	3	5	0	2	8	0	1	15	4	6	1	5	2	1	2	3	5	0	0	0
Otu001207	7	7	0	7	4	10	1	5	0	0	4	4	2	2	5	1	1	2	1	0	3	0	0	0	0	0	0	1	0	0	10	0	26	6	0	5	10	1	1	1	2	3	2	9	0	5	2	1	1
Otu000227	27	69	12	67	77	27	44	32	20	14	34	36	12	65	15	59	48	24	4	2	24	27	24	40	15	12	15	20	21	8	29	55	80	17	12	27	92	80	22	15	13	19	27	36	49	91	15	10	12
Otu000615	1	8	5	6	17	15	2	12	10	10	10	10	13	4	19	17	12	6	8	1	5	6	7	4	3	3	15	4	4	10	14	6	21	4	3	13	5	24	9	14	7	0	10	6	15	17	3	0	5
Otu000128	75	81	48	30	94	69	34	37	81	65	31	37	23	40	73	112	37	33	28	7	25	23	37	13	11	21	25	64	16	25	97	38	93	74	33	37	84	35	20	34	34	61	22	18	18	89	4	25	31
Otu000150	58	54	41	67	55	95	23	32	31	33	52	36	22	41	31	79	27	10	11	3	16	36	35	17	12	27	42	49	4	22	49	26	52	71	24	39	12	13	13	27	30	40	17	18	12	62	9	3	47
Otu000172	58	80	16	68	12	54	90	12	12	17	37	14	17	29	13	162	37	18	14	3	5	64	51	18	7	20	17	139	38	12	35	55	78	17	7	10	107	38	5	10	16	9	19	20	29	23	3	6	12
Otu000842	10	8	6	5	7	12	7	6	10	6	4	4	2	5	7	17	2	5	3	1	2	4	5	0	2	2	3	7	0	5	19	7	10	13	4	4	8	2	0	4	4	6	2	2	4	4	0	5	7
Otu001156	7	10	6	4	3	3	2	7	7	7	4	3	5	4	3	9	4	2	3	0	0	1	4	0	1	3	2	3	1	3	8	6	9	4	4	2	6	2	0	1	4	6	0	3	2	9	0	3	5
Otu001177	7	4	4	9	5	3	1	2	2	1	5	7	4	6	4	8	1	1	2	1	2	2	1	2	0	3	2	0	4	3	8	3	10	8	4	4	5	3	3	7	3	4	7	3	2	9	1	0	7
Otu000853	2	7	4	7	14	7	4	4	4	34	3	5	6	4	6	4	5	1	2	0	5	3	3	2	1	2	6	5	3	5	5	5	5	5	4	5	6	25	4	21	3	5	10	3	9	12	1	0	6
Otu000431	25	23	14	19	4	35	3	6	10	24	3	9	10	20	12	8	6	2	9	1	3	2	19	9	12	8	2	14	4	10	17	17	13	35	4	17	9	6	4	8	10	26	7	9	10	25	3	2	6
Otu000905	2	2	2	0	11	1	4	15	4	1	4	3	3	40	6	4	0	7	2	1	2	6	9	0	1	2	1	9	3	0	8	4	3	3	4	3	3	9	1	0	4	12	0	1	9	19	2	0	0
Otu000472	27	26	12	11	18	7	26	7	17	8	12	5	6	7	9	2	10	1	3	2	2	11	12	4	5	5	3	8	6	8	13	22	12	18	20	7	13	21	9	2	9	22	18	8	2	15	4	2	8
Otu000090	49	165	55	69	101	77	58	63	42	37	58	69	43	73	53	94	58	38	18	4	51	25	58	32	30	10	41	48	10	25	97	67	144	114	14	70	103	52	48	37	23	35	35	64	107	109	16	30	36
Otu000693	8	6	9	17	12	9	7	5	4	4	6	10	5	9	11	15	6	1	2	1	1	3	9	1	4	1	2	7	2	1	13	6	7	8	1	5	10	3	5	1	1	4	4	5	7	10	3	2	6
Otu000928	5	12	5	7	6	8	5	4	1	2	8	6	9	8	3	7	2	5	1	0	0	1	3	1	3	1	4	2	3	2	16	5	11	10	4	5	6	6	4	2	3	3	6	3	10	15	0	0	3
Otu001128	4	9	0	2	7	3	4	2	3	2	4	2	7	3	6	7	1	5	1	1	0	1	3	0	1	1	2	0	0	1	4	1	4	5	1	7	6	2	2	2	0	1	3	1	6	4	0	2	1
Otu000055	95	127	72	119	165	411	114	74	92	210	144	99	78	100	156	255	170	26	47	22	91	63	109	52	47	60	96	183	38	107	130	117	331	205	70	125	164	178	89	132	109	126	100	112	192	194	36	54	73
Otu000218	20	56	57	46	43	56	17	29	34	62	42	28	23	30	32	78	12	8	17	2	20	8	22	11	16	8	3	36	16	36	45	28	56	40	5	20	53	18	15	15	7	27	15	6	18	37	3	10	21
Otu000318	13	17	21	17	37	23	13	22	29	13	23	17	17	18	18	18	24	8	8	1	8	5	16	11	20	7	5	32	16	7	40	15	52	27	7	6	40	9	7	8	12	27	4	6	29	44	2	12	12
Otu000556	4	18	10	5	14	72	10	5	5	8	7	1	7	25	7	16	8	3	3	1	11	2	3	0	2	7	1	14	1	4	28	1	37	10	5	8	4	10	2	2	4	3	7	4	5	12	0	1	5
Otu000138	27	35	59	31	19	32	18	17	72	36	61	24	14	13	55	76	16	23	13	1	49	129	59	13	10	11	22	103	11	24	532	16	47	20	29	19	219	11	62	17	7	38	19	16	11	29	4	5	28
Otu000517	4	6	21	10	30	15	1	10	0	2	33	7	1	11	8	17	7	12	6	3	5	11	6	2	5	1	2	15	5	8	11	9	3	7	4	6	27	2	12	1	7	9	2	2	0	5	1	4	6
Otu000792	4	9	10	8	3	7	7	1	14	11	6	2	5	4	9	22	2	2	3	1	11	3	4	0	4	1	2	5	5	8	54	1	17	5	6	3	24	8	10	6	0	6	2	1	6	3	1	1	8
Otu000988	3	7	7	10	1	3	10	1	8	8	9	4	2	4	10	14	1	3	1	0	3	12	9	0	1	1	2	3	2	1	42	5	8	5	4	6	12	2	6	5	1	4	2	3	2	3	1	2	1
Otu000664	6	0	5	1	2	10	1	0	5	2	0	4	6	2	2	11	4	3	0	1	3	2	2	0	4	0	1	1	0	4	4	0	2	4	1	2	4	3	0	1	7	2	1	6	3	7	6	1	9
Otu001213	3	4	0	0	17	16	1	5	1	3	4	1	1	0	4	15	0	0	3	1	1	1	8	3	1	3	1	0	2	6	2	1	4	2	1	2	0	3	0	0	0	0	0	0	7	5	1	0	1
Otu000112	151	56	24	119	80	34	65	19	61	39	41	37	55	72	47	278	118	7	10	4	15	12	46	5	7	9	18	30	31	30	43	20	250	126	26	34	74	42	12	6	11	33	54	93	40	69	23	23	16
Otu000901	13	2	6	18	5	3	1	2	3	2	5	8	6	6	2	20	19	4	0	0	0	1	3	3	1	2	1	1	1	3	7	2	24	7	2	5	6	0	0	0	0	6	0	19	3	14	3	1	1
Otu000932	3	9	2	7	3	2	6	2	6	2	6	3	5	6	1	32	8	0	0	1	0	0	1	0	0	1	0	1	2	3	2	5	16	13	7	7	7	7	1	5	1	8	4	13	8	8	0	0	4
Otu001259	9	2	4	9	1	3	3	3	4	1	4	2	2	7	4	25	14	0	0	0	0	4	3	0	0	1	0	2	3	1	6	3	8	10	0	0	2	1	0	0	1	4	3	6	3	4	0	2	1
Otu000385	33	35	8	22	10	18	28	3	15	9	12	16	10	13	6	18	9	5	4	3	2	8	4	8	6	4	1	86	8	7	29	12	22	37	8	23	10	5	11	3	19	18	11	8	8	19	6	3	9
Otu000587	7	19	7	7	4	7	8	4	11	7	12	14	5	8	8	24	8	3	1	0	4	5	1	2	6	5	1	40	0	6	11	4	22	4	7	7	5	3	8	6	5	10	6	4	2	2	2	5	5
Otu000012	187	474	614	471	1083	1234	236	215	304	304	542	681	156	394	433	1143	498	634	305	1880	143	163	234	183	205	439	265	706	166	320	693	615	746	440	438	384	914	491	468	275	420	470	129	118	111	623	247	230	237
Otu000100	56	148	31	65	96	124	33	65	61	42	52	59	60	49	49	70	54	25	25	273	39	35	42	35	19	17	18	85	23	26	109	82	77	53	70	35	67	38	54	44	45	86	31	22	44	56	9	22	26
Otu000755	9	18	9	11	12	10	5	3	5	14	4	7	7	6	5	10	6	0	4	8	5	1	5	0	4	4	2	7	1	7	10	8	11	10	4	2	7	5	5	2	2	8	3	4	17	11	0	2	6
Otu000916	5	12	1	7	2	11	2	7	3	6	6	4	3	8	5	8	1	0	1	4	3	1	3	0	0	2	2	7	1	2	14	7	13	7	7	1	7	1	2	5	3	10	6	1	2	7	3	1	5
Otu001240	1	1	0	0	16	28	0	2	1	1	2	1	1	0	4	4	0	0	0	1	1	2	0	1	1	1	1	1	1	9	0	0	0	0	2	3	8	0	10	3	0	7	0	1	0	5	1	2	2
Otu000006	1737	2617	1484	1642	1952	2462	1657	1142	1473	1431	1192	1390	745	950	1582	3079	1831	898	1086	1623	662	797	1609	891	596	877	922	2336	806	857	1779	1173	2466	1869	1244	841	1648	912	1382	833	1408	2594	921	687	1175	2138	370	365	1072
Otu000795	3	0	0	22	1	1	2	0	2	1	1	2	0	0	1	0	0	0	1	2	0	1	0	1	4	2	2	0	1	0	6	3	28	3	3	12	10	0	10	1	30	17	9	1	1	1	1	4	0
Otu000850	8	11	8	8	9	2	15	4	5	2	23	6	2	16	3	1	14	13	0	0	0	2	3	4	4	2	0	1	1	4	17	11	18	7	8	5	3	1	3	0	12	5	0	1	1	22	0	1	1
Otu000342	25	22	27	12	26	33	6	7	32	22	9	9	11	12	34	72	3	10	4	1	3	18	11	3	9	4	9	86	8	9	19	18	24	44	4	6	10	2	21	14	4	16	1	4	11	14	3	2	9
Otu000947	3	11	7	5	6	14	2	0	5	3	8	3	1	1	11	6	1	4	2	0	0	7	4	0	3	0	1	30	1	3	8	6	14	3	0	0	0	1	7	4	3	1	3	2	2	5	1	0	7
Otu000984	4	15	3	1	8	1	0	0	0	6	2	3	3	3	2	2	0	1	0	0	1	3	0	6	2	2	1	6	6	1	1	9	3	5	3	0	1	3	2	3	1	4	13	2	15	7	1	1	3
Otu000025	463	446	340	537	462	619	289	238	434	406	333	363	153	344	489	812	310	338	274	553	148	211	388	195	123	165	134	715	124	130	349	150	548	380	326	170	366	189	214	163	209	418	276	103	427	287	75	81	154
Otu000889	13	9	4	8	4	14	2	7	9	9	1	9	4	2	13	15	8	4	7	3	0	4	3	0	6	1	1	10	0	0	9	3	8	3	5	3	9	2	1	2	3	7	7	1	10	6	3	1	2
Otu001119	4	3	1	8	11	13	1	3	4	7	5	4	2	11	2	5	4	1	6	1	1	1	5	0	4	1	0	9	1	1	3	2	3	4	3	2	3	4	2	5	0	4	1	2	1	2	2	3	2
Otu000098	83	40	82	85	133	34	54	59	64	54	63	82	42	44	137	99	83	30	12	11	23	17	44	55	24	40	39	86	40	40	84	28	175	45	57	42	127	56	18	17	55	89	88	31	119	193	3	20	26
Otu000155	39	74	30	31	138	59	88	25	38	38	15	34	21	31	14	22	19	24	22	5	35	12	26	18	4	14	48	119	8	22	15	28	44	16	30	15	23	14	9	24	23	46	25	13	5	64	6	23	51
Otu000243	40	22	69	31	25	46	8	19	45	31	37	26	4	28	28	17	3	6	12	3	26	12	18	5	17	26	3	29	13	14	22	9	35	35	7	17	16	8	15	29	24	33	11	10	5	30	12	5	29
Otu000570	5	3	20	16	4	3	50	16	8	2	10	3	3	4	12	28	5	5	2	1	3	4	8	3	5	13	6	6	5	15	10	1	10	14	3	6	21	1	2	1	17	16	2	11	3	76	0	1	12
Otu000089	102	175	63	82	109	95	63	26	73	36	59	43	41	67	46	190	58	49	61	9	41	47	53	46	87	25	36	118	51	17	178	68	169	103	83	173	85	144	53	26	127	77	41	47	35	176	49	30	39
Otu000118	144	153	57	63	35	101	64	32	33	39	20	29	20	49	74	152	32	18	52	5	16	29	41	54	32	46	33	166	24	20	57	39	149	61	106	20	59	21	47	15	79	112	36	48	37	76	6	19	37
Otu000236	5	24	21	39	64	49	43	19	5	5	15	18	6	10	30	22	19	10	0	5	8	23	27	30	27	16	8	28	13	12	25	24	63	26	63	26	62	29	63	11	126	51	31	5	30	29	6	8	7
Otu000456	7	6	9	14	15	2	18	7	4	2	2	6	2	1	4	14	0	7	2	3	4	9	15	0	25	5	9	11	2	14	29	4	15	10	6	3	21	14	31	11	8	17	13	1	0	10	0	2	7
Otu000749	11	11	7	8	7	16	11	9	11	9	7	14	6	7	16	14	13	5	1	1	5	5	1	0	3	4	1	8	3	2	5	10	6	8	2	2	6	10	4	8	3	7	9	4	10	13	0	4	3
Otu000959	8	10	5	6	8	5	5	2	7	5	11	7	6	7	4	9	5	3	2	1	3	2	2	1	2	3	2	4	1	1	3	4	14	8	5	3	6	5	5	0	1	9	3	8	4	8	2	0	4
Otu000015	347	627	645	842	489	830	413	310	564	620	541	450	300	426	560	950	438	316	336	634	265	405	469	301	275	260	266	645	350	360	529	316	916	473	317	245	606	219	575	227	345	562	349	177	523	611	87	118	237
Otu000145	30	26	36	41	85	52	24	10	15	61	21	63	7	25	39	41	28	26	18	3	13	34	38	11	23	28	7	18	9	20	48	20	47	14	53	20	18	49	22	47	44	36	15	38	13	72	18	12	13
Otu000182	33	88	34	30	69	63	26	20	41	39	14	27	23	26	22	80	62	15	20	222	11	25	37	43	14	27	9	80	12	27	46	28	43	20	53	21	40	14	12	13	46	50	12	16	16	37	10	5	17
Otu000291	36	38	22	22	45	22	23	37	15	5	48	41	16	22	25	26	3	17	4	0	6	13	22	5	5	18	5	30	6	19	33	14	36	19	5	7	65	24	43	20	25	17	19	4	24	30	5	8	3
Otu000536	7	28	18	21	12	31	2	8	14	21	15	19	10	12	16	21	6	8	6	6	3	4	6	2	3	2	4	26	5	4	16	11	18	12	9	7	8	0	9	3	0	8	10	1	4	14	0	4	7
Otu000735	6	6	7	9	13	11	6	2	3	17	7	7	5	9	2	16	5	7	4	1	7	2	6	1	2	3	1	2	3	2	11	4	9	3	7	4	5	10	3	5	1	7	3	8	2	10	1	1	4
Otu000992	6	7	7	5	6	3	2	2	2	7	5	6	1	2	6	5	3	2	2	0	4	3	2	0	3	2	1	1	1	2	11	5	12	6	3	1	6	4	3	2	2	8	1	7	0	11	1	2	2
Otu000063	362	230	135	225	102	140	398	82	93	107	77	47	61	97	126	263	191	56	42	10	43	78	87	73	91	69	85	185	65	49	220	106	230	132	48	126	144	75	48	41	87	162	74	40	304	150	9	36	52
Otu000215	12	20	9	22	30	67	21	11	18	32	31	43	14	9	30	25	14	12	37	2	11	52	21	8	11	18	10	56	9	37	29	18	57	52	16	11	71	8	27	18	13	53	13	3	7	11	5	4	24
Otu000356	4	15	13	11	57	27	14	5	23	19	30	24	9	39	3	39	7	22	6	61	7	13	20	14	17	26	12	18	15	6	23	5	28	15	8	14	36	10	9	7	36	18	8	4	1	13	8	17	14
Otu000366	36	46	25	34	18	42	50	11	6	17	13	15	13	24	22	42	15	6	10	7	9	6	13	3	8	12	5	23	9	3	48	22	25	21	16	14	13	14	8	6	7	23	16	10	52	19	3	2	11
Otu000620	12	18	13	26	8	9	22	10	6	17	6	7	11	14	6	21	7	0	0	2	5	4	5	1	3	4	2	7	8	7	21	7	22	8	5	14	11	17	5	6	4	25	11	12	25	9	0	1	4
Otu000621	6	11	9	8	11	26	8	6	13	12	15	15	4	13	7	8	2	3	8	1	4	15	3	1	3	4	2	9	1	14	10	10	18	9	4	2	8	5	6	2	5	12	4	2	3	5	1	1	10
Otu000650	30	28	9	21	5	6	19	8	7	5	11	8	4	15	11	19	11	1	5	2	2	7	2	0	4	3	2	17	11	1	21	10	11	7	5	11	12	7	3	7	2	9	8	3	18	11	0	1	5
Otu000811	20	15	10	9	8	8	6	3	7	2	5	0	7	6	11	11	7	0	4	1	3	6	2	1	2	4	2	9	1	7	13	6	9	7	6	3	6	0	5	5	4	10	7	4	9	5	1	1	6
Otu000898	4	5	11	5	1	31	3	1	3	8	2	1	11	2	4	2	2	5	3	1	3	7	7	1	11	1	1	4	6	3	4	2	4	1	2	5	0	0	1	3	0	4	0	3	1	10	3	2	3
Otu000917	11	7	11	17	11	13	7	2	2	9	3	4	5	5	8	7	1	4	3	2	3	5	0	0	3	7	2	11	2	5	4	3	9	10	3	11	3	2	1	7	1	4	3	3	2	3	0	0	2
Otu000971	17	8	6	4	3	6	19	5	3	3	4	2	2	7	6	12	7	1	1	4	1	4	5	0	2	3	5	0	1	4	13	10	8	6	4	8	3	5	3	0	3	8	2	4	5	7	0	1	3
Otu000276	11	59	20	10	31	26	12	17	15	11	26	27	22	16	13	24	8	1	6	2	4	8	4	13	10	5	5	2	4	12	25	12	34	11	18	7	13	16	6	13	13	39	12	15	14	13	2	2	10
Otu000324	33	12	16	23	98	12	15	7	9	22	23	22	6	25	9	28	0	6	4	5	10	0	18	0	0	6	7	11	3	8	31	19	16	11	10	7	36	15	11	7	5	15	13	18	2	25	9	3	11
Otu000939	3	4	8	5	3	8	1	0	4	8	6	1	3	7	3	3	1	0	5	0	2	1	1	1	2	0	0	0	1	1	7	4	17	1	2	5	1	13	5	5	3	5	4	3	3	16	0	0	5
Otu001164	3	1	1	3	4	3	1	4	2	4	2	3	6	1	3	12	0	9	3	1	2	1	3	0	0	2	2	1	0	1	8	6	16	3	4	8	6	2	2	2	4	3	7	1	2	3	0	0	1
Otu000828	71	3	22	6	22	7	10	1	12	16	1	2	4	4	8	8	1	1	9	2	0	11	3	0	3	2	1	9	7	3	4	2	4	0	4	4	13	0	1	3	0	6	2	2	3	20	0	4	3
Otu000877	6	4	5	2	7	6	25	2	5	2	5	3	2	0	4	11	6	0	1	0	3	3	2	6	0	1	2	5	2	2	2	1	12	6	16	1	12	3	0	4	2	17	0	3	3	5	0	1	1
Otu000048	140	136	315	202	151	278	169	210	161	172	172	107	123	173	118	238	137	113	60	12	58	39	144	43	71	50	113	108	48	43	589	78	335	167	174	140	152	119	55	77	75	300	91	73	134	350	25	61	52
Otu000083	119	116	157	126	91	290	66	80	82	106	110	79	50	65	103	234	35	48	33	13	40	34	77	43	29	58	31	117	22	41	138	75	160	152	84	31	140	61	47	66	128	121	39	31	28	108	24	20	39
Otu000144	146	46	40	43	62	68	24	40	81	32	67	29	29	47	34	81	17	25	22	4	17	23	37	164	12	43	11	47	10	35	45	35	95	51	35	24	36	24	31	15	83	59	18	28	36	53	12	14	23
Otu000264	40	22	40	42	50	14	9	4	6	9	12	39	27	22	18	14	6	5	5	2	9	6	11	6	2	8	1	33	2	6	52	31	34	51	4	16	20	7	39	8	48	34	122	17	238	46	0	1	5
Otu000583	16	17	21	13	8	20	11	3	13	14	8	7	6	11	14	19	0	4	2	1	3	4	7	0	1	1	1	4	1	8	24	16	33	25	5	9	16	11	5	4	7	11	2	4	8	15	1	1	6
Otu000594	18	13	15	15	12	6	3	6	1	7	10	10	9	14	12	8	6	1	3	3	2	4	5	0	1	4	2	8	2	3	28	15	14	20	4	10	4	2	9	5	10	23	17	7	33	17	2	0	5
Otu000632	13	11	6	14	5	5	7	5	11	7	12	8	5	5	9	8	3	4	1	3	2	3	7	0	5	3	0	3	4	6	15	11	9	11	12	2	6	5	7	7	4	17	7	5	8	8	1	6	1
Otu000703	7	15	15	10	11	15	9	8	11	6	11	8	8	7	9	18	3	0	2	2	3	6	5	1	3	4	2	4	4	3	18	6	21	10	5	2	12	6	4	3	3	3	2	4	4	13	3	2	2
Otu000707	9	3	3	1	15	10	3	2	2	2	5	3	1	7	5	18	9	0	2	2	1	0	0	1	1	2	2	0	2	5	2	1	11	13	3	7	1	3	2	10	5	9	1	3	4	5	1	0	1
Otu000780	3	7	0	8	10	9	1	0	3	2	4	4	2	16	4	4	0	1	1	0	2	1	1	10	2	4	2	6	2	8	2	7	1	5	0	2	2	1	7	15	6	13	0	1	2	4	1	0	2
Otu000807	9	7	8	8	13	18	11	12	3	4	7	2	1	4	6	34	1	2	0	0	3	0	3	1	16	1	0	4	5	3	8	3	52	9	1	2	48	10	3	1	7	6	4	4	2	6	0	4	1
Otu000926	7	8	2	15	5	3	0	8	6	5	3	6	2	6	8	7	3	4	2	1	4	4	1	0	3	2	2	3	2	3	6	5	11	3	9	4	4	1	5	2	2	7	4	2	10	11	1	1	1
Otu001150	10	14	1	8	4	1	3	3	7	2	2	2	1	7	4	8	1	1	0	1	3	1	3	0	2	3	2	1	0	7	3	2	8	2	3	4	4	4	2	0	2	11	2	5	3	8	0	0	4
Otu000011	773	1264	452	704	586	1058	553	301	581	478	696	625	280	505	605	1072	661	380	384	1220	302	469	622	409	231	461	279	706	331	522	801	555	1003	813	624	344	925	368	777	361	639	1476	394	345	316	767	115	187	380
Otu000034	350	372	333	419	288	267	226	93	240	237	304	166	124	229	381	560	279	146	142	420	174	132	269	154	134	145	134	449	132	114	228	120	300	259	662	101	168	144	259	109	144	691	212	137	124	339	31	55	140
Otu000086	146	178	91	141	81	213	80	57	90	95	106	102	46	91	106	166	65	40	39	49	40	59	73	16	25	57	32	93	48	75	130	91	132	134	54	45	121	54	71	56	30	161	51	57	46	111	20	31	51
Otu000111	97	127	98	128	81	85	46	27	69	68	70	56	41	69	112	158	60	33	30	37	48	27	60	6	30	25	25	84	38	25	104	33	81	66	71	27	49	34	56	29	17	115	52	41	35	80	12	13	35
Otu000120	109	129	48	90	51	73	40	44	37	68	74	56	48	53	75	112	51	18	16	46	36	34	42	7	24	35	16	30	38	63	92	81	123	88	44	32	89	52	72	31	36	146	62	55	53	98	4	19	31
Otu000148	34	47	47	41	29	120	26	15	26	19	84	67	37	46	43	107	39	23	23	19	11	27	14	3	13	18	10	46	16	34	48	62	34	42	25	20	52	12	20	25	20	90	15	21	18	53	6	8	30
Otu000193	69	71	35	54	31	54	46	25	33	28	52	35	21	34	33	44	19	14	20	35	23	20	18	3	6	25	12	17	11	22	32	35	73	42	12	15	83	32	34	21	7	39	16	24	23	58	7	10	16
Otu000252	45	34	45	56	21	26	25	15	17	36	47	22	24	40	55	65	25	12	14	11	12	10	16	5	11	6	7	16	13	19	46	15	54	33	48	14	34	24	34	5	7	70	28	29	24	38	2	8	19
Otu000288	49	41	32	54	19	29	20	14	22	13	37	19	21	34	30	58	21	12	12	11	8	5	14	1	9	13	11	19	10	17	29	10	34	37	27	13	19	10	16	14	9	46	24	17	17	27	4	6	8
Otu000301	11	23	21	33	52	41	6	30	16	5	33	23	15	14	15	27	19	17	1	3	10	5	18	6	0	10	9	6	5	22	39	25	50	19	8	16	37	1	30	8	15	25	8	14	2	63	7	11	10
Otu000368	29	35	23	19	21	26	13	11	22	23	20	25	14	19	24	43	10	10	6	15	4	16	15	2	8	12	6	19	11	11	32	10	23	15	12	5	19	7	21	7	5	31	16	13	12	22	5	7	7
Otu000400	20	30	22	23	26	16	16	12	23	12	22	14	10	16	28	61	6	6	6	9	15	6	11	1	9	6	6	24	8	6	23	6	22	18	25	7	12	7	14	6	6	31	7	12	11	12	3	1	9
Otu000444	9	16	16	19	7	36	8	6	9	4	24	13	7	14	6	33	4	5	10	1	1	5	2	2	1	5	7	23	3	12	8	17	7	10	12	10	20	8	7	14	15	29	8	2	1	14	2	2	3
Otu000446	20	31	12	26	13	13	7	13	10	13	15	14	10	10	12	22	10	6	5	10	5	5	10	4	6	6	1	11	4	9	30	14	31	11	10	10	21	15	22	9	7	20	7	15	15	26	4	2	5
Otu000512	4	3	7	5	12	39	1	1	13	11	11	5	4	1	3	11	15	13	0	1	4	5	8	17	14	3	18	2	3	5	14	24	5	1	9	4	15	4	0	3	1	8	2	3	3	30	4	1	4
Otu000617	6	2	9	4	11	4	3	0	5	10	1	7	4	1	29	2	2	0	6	1	4	4	2	0	7	8	3	5	2	3	1	1	11	3	0	1	4	0	1	11	5	2	0	0	1	2	2	0	9
Otu000731	6	6	1	12	10	25	8	4	3	7	1	8	0	7	0	5	17	2	13	2	4	3	17	6	0	2	5	14	3	2	13	2	4	13	13	7	12	0	0	0	4	5	1	3	2	1	0	1	10
Otu000747	12	19	12	12	8	5	10	4	4	6	8	13	7	9	11	15	8	5	4	2	4	6	6	2	6	6	1	8	3	8	13	12	12	7	7	4	9	8	4	1	0	11	7	10	4	14	3	0	8
Otu000769	11	14	12	14	7	7	8	1	15	7	9	7	5	6	13	20	6	6	5	7	3	3	5	1	5	2	2	11	3	2	7	2	14	11	4	0	3	3	4	5	1	12	4	2	2	6	1	1	1
Otu000779	9	18	1	7	5	16	4	8	5	8	12	3	10	3	9	10	4	5	2	17	4	1	10	3	4	2	2	2	1	6	5	6	18	4	5	5	20	5	13	5	9	9	4	5	4	6	0	2	5
Otu000794	14	10	9	6	4	14	3	3	6	5	3	3	6	4	6	19	3	0	7	4	1	6	6	1	1	3	1	6	6	8	8	5	13	8	1	4	8	6	4	3	5	5	7	2	7	12	4	4	3
Otu001030	5	13	3	6	1	4	5	6	0	3	4	5	3	5	5	9	1	2	0	2	3	1	3	1	1	2	0	3	2	2	14	3	17	4	5	2	6	7	10	5	5	14	0	2	5	6	1	4	2
Otu001051	5	12	2	6	7	9	3	9	1	2	7	2	4	5	8	8	2	3	4	16	1	3	4	0	1	1	3	3	2	5	2	8	6	6	4	2	8	4	2	5	1	8	0	0	2	4	1	1	1
Otu001060	16	9	2	9	11	5	3	0	14	2	2	3	1	4	2	6	1	0	1	0	2	7	12	3	1	6	1	13	7	4	6	6	4	7	7	5	8	7	3	0	8	3	1	2	1	2	1	1	1
Otu001073	3	0	2	3	5	12	3	2	6	3	10	10	8	8	3	9	3	2	2	0	1	0	2	0	0	1	1	3	5	2	3	6	7	3	5	4	6	0	1	3	5	13	4	2	2	9	1	0	2
Otu001111	6	7	4	7	4	10	1	6	7	1	2	2	5	4	5	2	4	2	3	1	3	6	5	0	0	3	2	1	3	4	7	5	9	9	5	4	10	1	3	4	2	6	3	3	4	3	2	0	2
Otu001155	12	9	8	10	0	5	1	2	5	5	6	4	6	4	7	8	3	1	1	2	0	0	4	0	0	1	3	4	1	2	4	6	9	2	6	2	5	1	3	1	2	7	2	1	3	7	0	1	3
Otu001179	4	9	3	1	4	6	7	0	1	1	2	3	2	1	11	3	4	3	3	0	3	3	1	1	0	1	0	4	3	3	7	8	10	6	4	4	7	2	5	3	3	3	1	2	4	1	1	2	2
Otu001219	10	3	3	4	5	8	8	2	5	2	4	8	5	2	2	1	1	2	2	2	2	2	3	1	1	1	1	2	1	5	5	6	8	5	1	1	13	2	1	1	0	8	3	0	3	2	0	1	3
Otu001262	3	3	1	5	4	4	5	3	3	5	4	5	3	6	2	13	2	2	4	1	2	1	4	1	3	2	1	2	2	2	5	4	3	4	1	0	11	3	4	0	3	4	1	3	1	3	1	1	2
Otu001305	4	5	2	10	2	3	4	2	4	2	3	4	1	4	0	2	1	1	3	0	1	1	0	0	1	3	1	2	2	2	2	4	7	3	3	3	2	4	2	3	3	5	4	4	2	6	1	1	1
Otu000598	8	5	5	6	11	1	5	18	3	8	6	6	6	7	5	3	10	5	0	0	7	2	2	4	5	4	15	3	4	0	18	3	15	5	3	0	13	42	3	2	3	10	10	5	10	8	1	0	3
Otu001086	5	4	1	3	6	2	1	5	0	1	3	5	2	2	6	2	2	3	3	0	1	1	4	1	0	4	1	3	0	5	11	5	8	2	3	1	10	6	1	6	0	5	7	3	3	3	0	0	2
Otu001197	0	22	3	5	3	3	7	3	14	15	5	10	3	3	2	1	0	9	0	0	2	0	2	2	0	1	0	6	0	2	14	4	8	2	5	8	2	4	3	8	8	3	2	2	2	1	0	1	2
Otu000062	67	46	74	95	167	106	118	75	110	209	118	87	97	120	123	192	43	45	39	6	62	53	100	38	32	65	69	125	36	149	49	27	251	77	91	50	92	75	134	101	54	195	181	90	161	142	29	17	47
Otu000081	85	277	43	53	54	115	67	43	55	81	79	84	53	44	80	152	53	56	79	9	57	37	44	59	29	48	22	115	42	33	72	129	146	76	476	69	71	39	74	24	79	161	28	19	701	100	16	34	33
Otu000213	45	37	37	48	39	39	38	31	30	55	34	41	25	40	30	49	9	7	9	5	21	12	18	3	8	15	2	29	13	21	37	21	55	30	22	15	28	17	21	45	17	56	37	30	37	60	5	8	11
Otu000224	26	53	30	57	59	66	25	10	35	27	39	47	17	31	14	38	6	9	6	1	7	12	15	10	10	21	7	20	12	11	35	20	75	38	17	29	67	40	13	16	30	27	14	12	19	41	7	4	19
Otu000812	3	4	2	3	16	7	1	3	0	0	9	4	0	23	2	11	2	3	2	1	3	3	5	1	4	11	0	4	2	9	3	5	11	5	0	31	14	8	1	8	2	3	3	1	2	3	3	0	3
Otu001215	2	4	3	1	5	3	7	1	4	5	2	3	2	7	3	9	2	1	1	0	2	0	3	1	0	1	0	3	0	6	7	2	6	8	2	3	4	3	0	2	2	8	4	3	5	7	3	3	3
Otu001218	4	8	2	4	1	4	3	2	2	1	0	2	3	1	3	6	4	1	3	0	2	2	2	1	1	2	0	9	2	2	5	6	8	6	10	3	3	1	2	1	7	3	1	1	27	4	1	2	2
Otu000044	78	115	55	136	113	61	119	58	42	40	70	129	49	113	70	118	53	64	29	14	42	74	86	90	35	71	98	65	97	58	109	120	159	97	309	72	179	80	64	46	84	118	91	75	126	182	21	39	48
Otu000228	13	29	6	20	20	36	11	8	27	20	20	16	22	29	7	31	17	8	9	1	3	15	14	26	17	15	6	16	9	10	59	20	62	27	27	14	21	5	7	13	40	19	40	32	114	23	1	4	19
Otu000336	7	16	10	18	19	10	11	8	8	10	6	7	12	14	8	17	11	7	3	0	4	1	29	11	6	13	4	7	13	8	17	21	44	4	34	19	21	11	22	8	11	33	8	17	62	43	4	4	4
Otu000610	7	2	6	4	5	5	8	3	1	9	5	7	3	9	1	3	2	1	0	1	3	4	6	2	0	8	1	1	4	2	21	2	5	5	5	3	11	5	0	31	7	10	4	3	0	8	1	1	6
Otu000760	2	1	12	0	2	3	9	0	4	2	5	1	4	1	2	2	1	0	5	1	1	1	2	2	1	1	4	2	1	1	4	1	13	2	1	1	3	1	2	4	4	1	2	3	1	1	0	0	1
Otu001233	4	2	6	4	6	0	1	0	1	1	4	2	2	1	0	10	4	1	0	0	3	1	3	0	0	0	0	0	0	0	2	3	33	7	0	6	3	1	9	1	6	1	3	2	24	1	0	0	1
Otu000129	80	60	48	39	22	32	19	10	20	75	11	148	26	41	33	44	16	2	2	9	46	20	24	79	33	24	27	30	18	20	101	89	151	24	7	17	72	104	15	14	57	112	19	17	130	77	6	11	74
Otu001104	5	6	0	3	4	7	5	3	2	4	1	3	0	3	8	9	0	1	2	0	3	0	2	0	2	1	0	0	2	1	10	4	11	4	3	4	1	5	2	2	5	6	3	4	7	5	1	0	1
Otu001180	1	7	3	0	4	5	4	5	1	1	7	2	2	4	3	2	0	0	6	0	0	1	7	5	3	2	1	10	0	0	4	4	8	1	2	2	1	2	1	1	3	2	1	4	1	2	0	1	0
Otu001267	3	7	5	6	0	4	3	2	4	5	2	9	0	5	4	6	2	0	1	0	1	0	3	1	2	1	2	4	1	1	11	7	7	4	2	4	7	3	2	1	3	3	1	0	9	7	1	1	4
Otu000010	692	1345	767	640	709	1183	607	516	776	799	414	754	495	575	834	1529	922	554	472	1578	335	455	546	606	345	371	416	1646	377	324	1006	425	1141	807	816	455	864	509	612	375	497	851	869	341	848	1121	195	214	451
Otu000071	122	194	103	103	95	242	107	61	102	122	89	102	65	129	109	206	84	53	49	13	30	79	90	43	56	53	67	153	41	43	123	80	206	161	63	70	118	56	51	95	85	72	72	61	114	83	21	28	55
Otu000401	7	26	7	3	10	18	4	11	4	28	10	40	1	0	7	1	1	3	6	0	9	1	2	0	1	0	0	3	2	95	0	3	5	1	1	4	3	19	23	15	3	10	6	11	1	17	3	12	7
Otu001067	3	2	1	3	4	1	10	1	5	2	3	5	1	6	0	2	3	2	0	0	0	0	6	4	1	2	0	6	0	4	3	4	7	1	3	0	9	2	12	4	3	7	6	5	0	0	0	1	1
Otu000278	44	53	10	36	29	24	12	8	14	13	4	15	18	13	34	76	7	0	2	2	6	30	21	18	5	12	1	10	2	5	25	13	40	28	15	8	233	70	5	6	18	10	18	9	6	26	1	3	12
Otu000302	50	25	38	60	15	64	50	7	16	10	5	16	17	54	4	69	16	2	7	0	4	77	10	8	2	11	3	39	7	14	7	5	47	228	5	28	57	20	15	16	42	18	8	15	16	58	1	18	11
Otu000316	67	46	74	28	25	9	31	4	15	25	7	7	35	75	40	110	33	8	9	1	14	21	16	19	32	16	13	59	16	9	10	34	54	109	16	9	35	15	4	3	25	24	26	12	11	27	2	26	12
Otu001089	6	4	2	4	6	16	1	0	3	1	3	2	1	2	6	16	2	0	0	1	2	2	1	0	0	0	3	7	1	2	3	4	2	1	1	0	2	5	1	3	3	5	2	2	2	4	0	0	5
Otu001234	13	10	10	13	5	2	4	2	6	7	2	0	3	9	5	16	2	0	1	1	1	4	0	1	2	2	3	6	1	0	3	6	11	19	2	2	6	4	1	2	3	2	4	1	1	4	0	3	2
Otu000082	49	106	123	79	61	260	53	32	140	316	46	56	44	42	48	145	46	23	61	4	45	21	148	59	43	21	92	104	22	35	99	54	143	89	65	57	81	59	63	71	52	69	32	38	164	97	13	17	94
Otu000548	9	19	15	11	11	19	14	3	7	6	17	7	7	20	5	7	5	7	6	1	1	3	6	9	4	4	2	6	7	4	41	7	5	2	42	8	40	5	5	7	8	24	6	9	25	3	2	2	3
Otu000611	13	20	10	12	2	7	1	6	10	6	5	10	3	4	5	18	12	0	2	4	1	5	15	4	7	7	6	3	8	4	8	9	17	43	4	8	1	4	2	2	2	7	5	3	3	11	0	3	6
Otu001143	6	1	5	2	4	3	1	1	1	12	1	5	1	3	1	28	3	2	8	0	1	1	4	4	5	3	1	7	0	5	0	4	0	6	4	5	18	6	13	6	1	1	1	1	2	3	2	0	1
Otu000763	2	9	4	4	3	3	16	8	2	5	3	0	6	7	2	8	9	13	1	1	0	0	2	5	0	6	1	9	4	10	6	1	13	6	9	2	3	8	6	1	8	11	0	3	1	3	0	6	0
Otu000469	12	20	1	6	9	6	21	4	12	10	3	4	6	3	7	23	14	5	0	0	2	0	19	4	2	2	3	18	7	11	9	13	25	11	11	12	6	6	13	5	6	28	8	0	8	14	0	2	8
Otu000979	1	14	10	0	3	7	0	1	4	13	6	11	2	5	3	12	5	1	1	1	2	4	4	7	3	1	6	2	3	1	1	1	9	5	3	7	4	3	3	6	1	12	0	4	5	4	1	2	7
Otu000428	14	6	26	22	4	26	8	7	10	16	23	7	2	8	10	4	4	5	11	4	2	20	10	3	1	5	1	61	7	8	147	8	8	9	5	0	12	3	3	0	7	14	19	9	3	11	1	5	3
Otu000518	10	1	13	19	2	0	19	0	6	5	5	13	2	6	2	6	0	0	1	2	4	5	15	8	3	5	3	36	7	6	15	16	16	28	3	9	5	3	8	5	10	8	4	2	0	1	2	1	6
Otu000023	581	509	283	376	423	526	304	501	337	274	177	124	74	220	341	583	483	111	79	22	151	129	247	163	116	179	166	412	131	151	680	399	644	168	587	180	241	255	217	128	326	481	238	108	173	521	117	165	213
Otu000287	48	37	23	37	31	17	16	26	18	33	12	16	18	27	33	28	27	6	5	3	14	9	15	0	8	8	5	15	13	21	55	24	52	20	34	11	15	17	12	17	14	39	22	15	21	42	7	10	12
Otu000612	8	7	1	5	9	0	1	3	8	5	5	12	4	4	1	6	18	20	0	2	22	9	11	5	12	6	7	1	1	10	42	9	34	0	9	3	6	4	4	3	11	9	6	2	6	10	2	7	1
Otu000622	20	18	12	7	12	18	6	11	12	8	6	4	7	9	8	20	7	0	2	0	2	5	2	0	2	2	7	9	7	3	21	7	23	7	8	3	12	7	6	5	5	13	3	5	8	15	2	1	5
Otu000929	12	12	3	1	6	8	5	6	2	4	1	3	0	5	12	12	7	2	1	1	3	1	8	1	3	2	1	9	4	4	8	2	18	4	5	0	6	8	5	4	3	8	6	3	4	8	1	4	6
Otu000986	6	8	5	6	3	7	1	8	8	4	3	8	2	5	2	16	3	1	0	0	1	3	3	0	1	1	2	5	0	5	10	5	10	5	2	2	4	5	5	1	2	6	5	1	3	5	4	2	3
Otu001277	7	7	5	2	4	2	4	3	4	3	1	1	0	3	3	1	2	0	0	0	2	2	3	0	1	1	1	3	1	2	5	6	5	2	6	2	6	1	1	2	2	4	3	1	1	5	1	0	0
Otu000222	16	39	28	45	16	31	21	17	26	26	15	19	17	17	27	54	24	14	20	0	23	13	17	12	4	12	18	27	12	26	36	44	60	25	25	22	35	28	21	21	20	17	20	15	47	37	9	7	21
Otu000266	20	22	40	19	40	28	24	16	23	43	24	13	11	21	28	51	5	18	13	2	7	16	19	8	10	8	8	41	7	13	40	25	37	23	17	16	53	12	28	26	13	18	12	8	7	9	6	10	11
Otu000353	8	55	24	17	21	32	5	13	9	24	9	21	6	10	46	99	4	6	5	0	9	1	2	8	5	10	7	36	13	10	51	7	32	20	10	8	16	18	13	11	37	48	8	6	11	24	0	6	17
Otu000363	13	30	7	21	25	17	4	5	5	17	7	15	4	13	36	15	9	3	4	1	4	8	8	7	1	13	4	29	14	3	25	8	30	11	12	13	20	10	13	11	34	37	3	4	9	21	8	0	10
Otu001039	2	3	4	4	2	10	6	1	2	1	0	1	1	1	1	8	0	0	10	1	3	3	1	3	1	2	2	11	1	4	1	0	0	1	2	6	17	0	0	0	0	2	3	1	1	0	0	7	1
Otu001118	1	5	5	5	3	3	3	4	3	2	0	6	7	0	6	8	0	1	4	1	0	1	4	5	1	3	2	16	3	3	8	3	2	0	8	3	1	3	4	1	7	5	5	3	1	7	3	2	0
Otu001121	3	0	16	4	5	1	5	2	3	4	3	6	2	14	0	3	3	8	1	0	2	0	2	1	4	4	1	3	1	5	1	5	7	5	2	2	11	10	10	0	3	21	2	1	13	20	0	0	0
Otu000231	18	42	53	44	26	39	22	21	36	31	16	4	44	15	44	39	7	3	10	3	51	89	18	1	20	6	10	26	13	11	34	22	166	51	7	21	28	11	5	8	17	199	49	8	11	142	2	5	8
Otu000248	21	72	33	35	27	62	24	23	39	35	46	22	23	27	27	57	19	17	12	6	30	17	16	6	10	9	3	31	14	29	46	37	28	15	6	10	18	23	20	23	15	28	12	19	17	34	4	10	23
Otu000782	13	5	1	4	1	9	19	3	3	7	4	2	3	1	3	3	0	0	4	0	11	1	2	4	2	1	1	1	0	4	9	2	1	5	0	0	6	7	6	16	0	2	1	5	0	1	4	1	20
Otu000297	5	11	15	20	3	16	67	1	48	8	7	21	4	6	2	41	0	1	31	0	6	9	127	2	11	0	4	22	2	10	334	8	22	12	13	29	38	1	4	3	8	18	8	8	13	5	0	3	13
Otu000542	1	4	8	6	5	6	17	4	4	7	4	30	3	5	1	10	2	2	9	0	8	7	3	6	15	2	8	13	2	9	26	19	14	17	4	4	43	5	5	4	14	19	2	5	1	10	5	4	5
Otu000640	7	11	14	19	8	37	4	5	8	18	2	9	5	13	5	9	6	2	14	1	3	2	2	3	2	1	1	6	2	4	9	4	13	21	2	7	9	1	0	15	1	4	0	1	5	7	1	0	7
Otu000078	48	100	85	65	71	156	36	34	60	83	41	87	36	37	94	77	55	59	38	1349	46	47	83	59	46	27	49	149	50	59	101	61	148	69	110	39	71	82	76	77	130	139	43	26	69	137	22	17	53
Otu000835	6	4	9	6	6	4	5	3	4	5	2	6	4	3	4	7	7	3	4	14	5	0	5	2	5	1	1	5	3	3	10	7	20	5	7	4	8	5	4	8	6	8	9	9	9	14	3	1	5
Otu001244	3	2	6	1	1	1	2	2	5	2	1	2	1	7	3	6	4	2	1	4	2	0	2	3	1	5	0	2	1	3	6	0	9	5	1	2	2	4	2	8	3	7	0	1	1	1	2	1	2
Otu000027	215	639	352	341	317	1065	331	207	362	386	287	158	243	254	276	534	243	141	255	809	219	232	185	114	126	93	121	445	137	289	405	275	600	325	239	235	435	209	145	246	174	398	133	118	247	588	67	93	195
Otu000609	2	11	5	3	0	9	1	1	7	4	10	1	5	20	0	8	5	2	1	0	1	0	2	0	3	2	0	9	1	9	6	7	5	3	3	5	12	6	1	2	4	5	4	4	0	9	1	1	8
Otu000904	2	6	11	10	2	1	18	1	3	1	2	0	0	1	1	7	1	1	2	0	2	3	8	0	0	0	1	7	0	0	62	5	6	0	3	1	2	2	9	0	1	2	6	5	7	4	0	0	2
Otu000226	24	8	17	14	29	14	19	14	13	0	36	11	5	14	9	13	3	2	6	0	7	24	7	24	9	4	0	7	9	27	34	11	55	4	9	12	12	6	18	15	58	56	17	10	6	67	2	0	9
Otu000397	16	11	13	12	42	26	9	24	18	4	29	2	16	18	62	14	17	4	6	3	5	4	7	17	5	7	11	13	7	9	19	11	10	10	4	8	15	11	33	57	5	20	14	6	17	5	3	2	5
Otu000484	5	11	4	9	6	5	4	22	25	5	7	3	19	7	1	13	1	0	1	0	1	3	11	0	0	9	0	10	6	2	11	3	4	8	9	18	15	6	2	28	12	37	34	13	6	2	3	5	2
Otu000897	8	15	4	7	3	2	0	5	3	2	3	2	0	3	3	2	8	1	1	1	3	6	8	5	1	7	9	4	2	7	15	0	1	3	27	5	1	4	0	1	3	1	9	3	3	6	0	2	3
Otu000993	2	0	1	0	0	0	0	0	0	0	2	0	0	4	1	0	4	0	1	0	1	0	21	6	0	0	0	10	0	0	11	0	0	11	9	0	6	4	0	0	2	17	3	2	44	2	0	0	1
Otu000379	34	39	29	27	19	160	8	7	10	3	25	35	7	18	16	16	7	14	2	1	3	7	5	3	13	8	2	19	5	13	6	2	40	16	8	5	22	4	2	3	12	30	1	11	9	18	5	1	9
Otu000864	4	1	10	7	1	0	4	7	2	1	2	1	1	0	5	1	2	1	0	0	1	0	3	2	1	2	0	15	6	7	8	6	3	2	2	1	0	1	0	1	3	1	6	5	5	10	2	1	1
Otu000265	10	9	3	2	2	0	3	9	4	8	2	2	2	5	2	6	0	1	0	1	2	2	7	9	12	6	0	2	5	17	0	17	5	2	1	7	7	13	0	678	47	22	41	31	13	4	1	4	87
Otu000710	3	7	8	4	22	6	6	2	1	3	12	17	2	3	12	14	12	1	24	0	1	2	2	3	9	1	0	2	2	3	6	13	3	8	2	4	6	1	2	9	14	2	0	3	1	19	2	8	13
Otu001025	5	12	7	4	6	5	4	3	6	5	4	2	6	4	2	8	1	2	1	1	4	2	2	2	0	1	0	3	5	4	13	5	11	3	3	2	6	3	3	4	3	5	6	1	5	8	0	1	2
Otu000327	9	23	15	23	34	72	11	15	19	11	6	13	6	10	4	5	11	19	6	4	6	8	15	15	11	12	10	19	5	55	24	18	27	15	5	10	19	11	21	18	13	40	7	1	5	32	15	5	13
Otu001054	7	1	5	0	1	0	1	4	4	0	0	6	1	0	0	3	0	1	0	0	2	0	2	0	0	4	0	6	0	0	7	4	4	0	0	5	0	3	1	3	0	1	1	4	2	1	2	0	2
Otu001280	2	1	2	3	0	8	8	2	11	0	8	1	1	1	3	10	0	0	2	0	3	0	2	1	0	2	0	2	0	2	0	1	3	11	1	2	5	0	2	6	5	0	0	1	1	3	1	0	2
Otu001304	0	5	2	0	1	5	1	1	2	1	6	3	1	2	0	1	0	0	0	2	4	0	0	2	2	2	0	11	0	4	2	0	1	0	1	4	2	0	7	2	1	0	0	0	0	0	2	0	1
Otu000093	76	136	160	122	138	237	82	132	166	174	78	63	87	52	77	191	33	64	59	8	68	66	53	24	41	44	48	74	26	88	121	49	169	96	59	49	87	76	34	43	90	105	26	37	34	103	12	24	59
Otu000537	9	15	19	18	20	40	8	8	31	24	8	11	7	5	19	32	8	2	4	1	5	7	8	1	9	10	1	13	5	14	23	8	23	17	4	1	9	11	3	4	11	17	3	6	4	16	1	2	8
Otu000565	17	25	15	14	9	13	8	10	21	26	11	6	16	14	13	26	5	3	3	1	7	5	3	1	6	3	2	4	6	15	13	11	30	12	5	7	28	25	9	7	6	11	8	8	6	20	4	3	5
Otu000017	250	530	393	414	511	901	264	336	328	289	235	267	262	421	282	471	257	234	193	904	180	516	476	465	141	163	136	389	198	323	631	431	576	202	561	399	620	333	395	269	585	472	142	165	181	771	74	111	219
Otu000085	85	124	106	100	118	269	58	81	51	66	68	74	62	104	67	130	43	42	49	62	56	89	120	13	34	40	28	90	50	59	208	108	111	54	67	61	97	84	72	65	49	107	38	53	50	152	13	18	62
Otu000162	38	66	41	54	58	49	32	45	45	48	44	25	47	58	36	63	19	22	9	24	22	22	31	4	12	14	11	20	21	42	95	51	76	32	35	46	58	56	35	20	18	56	23	26	33	109	5	7	17
Otu000494	16	22	11	19	12	17	6	16	13	13	12	9	13	14	12	21	7	5	2	8	5	10	9	1	6	2	2	6	9	4	20	18	19	9	5	14	18	13	9	10	6	13	6	7	10	17	2	1	4
Otu000524	8	24	11	14	9	22	9	10	11	13	9	7	7	13	6	22	7	2	2	3	10	8	11	1	4	5	5	7	3	6	28	21	15	7	6	13	23	13	6	7	6	15	6	4	4	18	0	0	4
Otu000596	6	27	25	26	7	39	4	7	1	5	6	5	6	10	15	5	11	3	9	2	6	6	1	2	7	3	11	16	7	2	8	4	4	8	4	9	10	11	9	10	8	16	2	3	4	6	2	4	8
Otu000648	12	8	17	16	8	29	2	9	6	7	9	5	8	2	2	30	1	3	5	1	13	4	6	0	7	5	3	12	3	5	13	6	18	11	10	11	8	2	4	8	6	10	7	3	1	13	2	3	4
Otu000896	4	1	5	14	10	21	2	8	2	10	0	0	8	3	2	5	3	2	3	0	6	5	1	2	2	4	8	4	4	10	2	1	9	10	4	12	2	4	0	3	6	2	5	1	1	9	1	0	2
Otu000941	9	4	3	4	3	12	4	2	6	3	1	6	6	16	3	9	5	1	0	6	3	11	3	1	1	3	1	4	1	3	18	10	6	5	2	4	11	6	1	3	6	7	2	3	2	3	0	0	4
Otu000997	0	2	8	8	2	8	2	6	1	0	2	3	8	5	13	0	3	0	0	0	0	1	3	3	2	2	0	7	3	1	10	7	10	11	27	1	4	1	1	2	3	4	3	3	2	15	1	0	1
Otu001008	4	14	15	15	4	22	4	3	3	0	4	5	3	6	2	12	3	1	1	1	2	2	1	0	3	0	1	3	6	2	7	7	5	5	2	4	3	6	2	3	5	9	2	1	5	5	0	2	2
Otu001103	0	10	3	15	0	6	5	2	10	2	8	6	1	1	1	5	3	4	6	0	3	0	2	1	1	0	2	5	2	4	15	1	13	1	6	0	2	1	0	6	4	1	1	0	4	0	0	0	3
Otu001184	4	6	6	5	6	5	5	2	0	1	3	1	4	2	0	3	1	0	3	3	0	3	3	0	0	2	1	3	0	2	8	9	7	0	7	3	11	4	5	7	1	5	4	1	1	6	0	2	1
Otu001286	3	4	7	5	7	4	4	4	8	5	5	1	2	8	4	3	0	1	2	0	0	1	5	0	1	1	0	2	0	3	0	1	4	0	3	4	4	1	2	3	0	5	3	1	2	4	1	0	1
Otu001291	3	5	4	3	1	3	3	1	3	1	4	4	4	5	3	8	0	1	4	2	3	3	1	0	3	0	1	2	0	2	6	4	13	1	3	3	2	1	2	3	0	1	3	0	2	9	1	0	2
Otu001298	4	7	1	2	4	5	2	4	6	2	2	0	2	3	2	2	0	3	1	1	0	2	1	0	0	0	0	4	0	1	7	5	2	5	5	2	2	1	1	5	1	9	2	3	3	8	0	0	1
Otu000195	26	32	36	29	21	74	29	22	23	27	17	19	14	18	19	33	10	22	44	4	16	25	16	17	19	21	10	52	21	10	73	33	40	14	17	15	216	29	34	29	15	49	14	13	23	56	10	11	32
Otu000506	7	40	6	8	4	8	1	2	4	8	13	14	4	15	29	11	23	0	7	0	6	0	1	4	6	7	1	12	18	5	12	7	3	6	22	10	2	3	16	3	11	31	12	3	7	8	5	5	11
Otu000045	101	166	198	130	184	528	169	98	159	273	104	152	73	119	131	324	105	134	167	18	70	124	142	95	77	113	68	242	89	118	308	140	253	196	134	135	190	122	123	154	95	242	78	69	106	180	24	45	106
Otu000282	28	37	31	34	30	46	31	12	19	60	31	19	17	36	25	39	9	12	12	5	9	9	22	3	8	16	9	17	17	21	62	19	65	39	19	18	33	27	14	12	7	50	19	22	23	30	2	10	13
Otu000488	6	12	12	17	15	22	15	14	18	23	5	16	8	13	6	25	5	5	11	3	6	7	5	0	6	6	3	14	5	10	24	10	12	20	5	9	12	8	10	19	3	10	8	8	8	12	1	4	10
Otu000649	4	13	14	10	12	21	4	7	8	14	8	14	5	4	4	18	6	3	4	4	4	7	5	1	6	5	3	8	6	6	14	12	11	13	2	12	12	7	6	7	5	3	5	4	9	14	1	1	7
Otu000684	6	8	7	5	12	22	7	5	6	11	8	8	2	5	6	20	1	3	9	2	4	6	4	1	2	8	1	7	5	3	19	8	8	12	3	7	7	4	3	6	4	8	7	4	3	7	1	4	4
Otu000752	5	9	5	8	13	14	11	1	5	10	6	10	7	6	3	21	1	2	4	0	4	5	2	0	1	5	2	10	4	8	23	5	5	8	4	6	10	4	4	7	1	9	2	7	8	6	1	0	9
Otu000810	4	3	9	13	5	2	4	3	9	7	3	4	1	5	3	9	9	2	62	1	4	0	8	1	0	0	2	49	4	2	3	1	0	5	2	5	3	0	1	3	1	7	0	2	1	6	2	0	7
Otu000772	3	1	6	22	15	2	68	29	2	1	3	15	6	3	18	31	18	1	0	0	1	0	2	0	0	2	0	0	0	3	4	1	9	4	3	1	52	2	0	0	39	65	1	2	10	39	3	0	0
Otu001017	3	7	5	5	1	11	5	4	1	3	4	2	0	1	18	1	1	1	2	0	2	3	3	0	4	1	1	5	1	2	5	3	5	1	11	8	8	1	1	5	5	2	1	0	3	0	0	0	4
Otu001229	9	5	1	1	3	5	0	1	1	1	1	0	4	5	2	0	3	0	2	0	0	3	1	6	1	0	0	0	2	2	1	4	6	6	1	1	2	1	1	1	19	2	6	3	0	1	0	0	0
Otu001282	1	0	3	1	0	0	0	0	1	6	0	1	4	2	0	15	0	0	3	0	1	1	1	1	1	0	0	2	1	4	4	2	2	0	8	4	1	0	1	2	6	13	1	1	2	0	0	0	4
Otu001312	8	11	0	4	4	2	1	1	0	1	1	0	1	3	4	1	1	2	0	0	0	0	3	1	0	1	0	3	0	0	6	1	2	1	3	0	0	1	17	0	1	3	1	2	3	2	0	0	1
Otu000881	7	4	3	3	5	2	5	2	1	1	3	2	5	2	5	1	13	3	1	0	1	1	10	17	1	3	1	2	6	5	3	5	0	6	15	5	0	0	10	1	9	18	1	0	5	2	1	0	2
Otu001311	13	1	6	37	0	2	2	3	2	1	1	4	1	3	23	21	4	0	0	0	1	2	1	0	6	0	0	0	1	1	16	1	3	5	10	0	0	10	0	2	2	4	0	1	8	3	0	1	0
Otu001284	0	8	0	1	0	0	0	2	1	0	2	0	0	5	7	1	0	0	0	0	0	0	2	1	0	1	0	0	0	2	0	0	0	7	0	0	1	2	0	0	17	0	12	0	17	0	0	0	0
Otu000440	7	7	15	18	9	6	27	7	6	9	3	10	4	29	20	24	23	6	0	0	6	22	9	28	2	0	4	13	11	6	59	11	18	16	18	11	18	6	5	4	9	8	2	6	10	16	2	1	6
Otu001276	4	0	1	0	0	1	1	0	0	2	0	3	3	19	0	0	8	0	0	0	2	0	2	1	0	3	1	6	3	4	39	5	5	0	3	1	1	4	1	0	0	2	1	0	0	0	0	0	2
Otu001236	5	12	5	4	0	4	2	3	2	2	9	6	0	0	3	1	2	3	0	0	0	5	2	1	2	1	0	10	0	1	10	1	0	0	6	3	0	2	2	1	0	2	1	4	57	4	0	1	0
Otu000127	36	71	33	46	47	32	40	38	35	14	61	59	29	40	52	68	36	48	12	6	27	24	41	42	23	25	23	91	11	63	69	23	66	40	57	32	67	42	41	72	54	97	28	24	35	56	18	25	45
Otu000255	28	25	34	34	30	28	23	20	26	23	29	23	20	38	32	55	9	14	10	2	11	7	23	7	9	11	7	32	19	41	48	13	37	23	18	10	35	21	13	23	14	48	12	4	25	38	6	7	19
Otu000946	9	6	2	2	22	1	10	2	1	3	2	6	2	0	3	1	5	1	0	1	0	1	4	18	2	1	0	2	4	2	9	9	7	0	1	0	2	1	10	0	3	9	0	1	7	7	0	0	2
Otu000284	11	26	17	21	22	1051	8	8	8	18	11	3	10	8	4	23	2	1	33	829	10	43	7	2	1	1	2	8	1	5	7	3	10	23	17	16	6	4	0	7	1	2	1	2	2	12	0	0	0
Otu000523	15	9	40	27	15	142	2	8	5	32	4	5	24	12	1	2	4	0	6	2	10	6	3	1	0	3	13	25	2	1	8	7	25	12	19	7	1	3	0	3	14	10	0	11	5	3	0	1	2
Otu000908	12	7	21	17	10	34	5	4	5	3	3	0	4	2	2	0	3	2	5	3	3	3	3	6	2	0	12	17	3	1	14	7	5	7	3	2	2	2	1	2	4	1	1	0	2	2	0	2	0
Otu000042	115	208	139	156	186	276	98	106	181	124	151	178	125	195	200	339	173	98	130	996	112	135	218	104	80	117	137	300	123	195	255	178	224	141	286	100	318	124	160	113	190	355	76	60	80	344	48	49	112
Otu000470	13	17	7	11	10	21	11	6	16	11	12	8	12	12	10	18	10	6	3	13	2	4	10	2	2	5	6	12	9	12	24	15	19	13	13	3	17	7	10	14	8	20	9	4	4	22	6	4	3
Otu001105	7	5	1	2	3	3	6	2	6	2	5	3	5	4	5	10	4	3	1	8	3	5	2	1	0	2	1	3	4	2	7	5	7	3	4	0	3	3	5	1	4	10	1	1	2	6	0	1	4
Otu001191	1	14	3	3	5	8	3	1	3	5	2	3	3	3	6	8	3	1	3	10	2	3	3	1	3	0	2	8	1	3	11	3	3	4	2	4	3	3	2	3	1	6	6	2	2	10	2	0	1
Otu001235	6	4	5	2	2	6	2	1	3	0	2	6	4	4	2	4	4	3	0	9	0	0	2	0	0	3	4	6	2	5	3	2	3	6	2	3	3	3	3	2	2	2	3	0	1	2	1	0	6
Otu001246	8	6	2	2	4	2	0	4	1	0	2	1	4	6	4	5	3	0	0	3	2	1	0	0	1	1	0	2	0	2	9	5	5	4	6	4	6	8	2	4	3	6	2	3	3	8	1	2	0
Otu000808	1	2	7	1	7	678	0	0	1	7	2	0	0	18	0	3	0	0	6	3	0	6	0	1	0	1	0	4	0	0	2	1	6	48	6	1	0	0	1	1	1	1	1	1	2	2	0	0	0
Otu000061	38	91	380	341	147	66	34	71	263	40	62	36	21	31	48	305	13	34	100	6	30	22	47	28	86	51	43	553	73	19	34	44	126	54	431	15	98	18	103	48	198	222	141	53	126	93	14	12	84
Otu001040	1	1	8	57	10	8	0	1	0	1	0	0	2	2	0	2	0	1	0	0	1	1	1	0	0	0	2	2	0	0	0	3	12	1	8	0	0	0	0	1	3	1	1	6	0	6	0	0	1
Otu000177	39	47	22	45	11	20	83	25	25	9	11	16	7	22	41	91	47	24	4	2	7	9	15	53	9	5	20	59	13	17	142	26	40	49	42	11	46	10	7	15	31	70	24	9	18	36	11	10	14
Otu000191	34	54	52	82	35	94	16	15	23	34	28	11	22	22	15	51	17	18	4	0	10	27	29	4	10	16	28	80	8	8	55	29	54	33	32	23	33	35	16	20	40	93	15	16	18	45	3	2	11
Otu000233	34	50	19	37	40	40	20	15	24	16	26	18	17	21	17	85	51	18	9	0	11	14	38	27	7	12	14	64	21	14	55	25	60	38	22	14	30	20	22	19	30	67	10	10	16	39	3	5	20
Otu000274	13	30	38	15	14	34	16	13	30	27	22	19	16	11	26	64	4	16	14	1	12	14	15	23	16	11	15	68	12	19	25	10	32	38	19	9	3	20	42	16	25	30	7	15	2	27	1	12	18
Otu000371	53	37	6	13	4	3	4	6	5	10	1	3	2	5	10	25	2	10	1	1	2	16	3	0	1	0	0	37	0	7	9	6	30	20	4	2	18	9	96	1	52	11	17	5	206	17	0	2	3
Otu000551	15	25	12	15	12	20	8	7	13	12	6	4	7	8	6	30	14	9	2	2	6	4	6	2	2	4	2	14	8	6	20	7	24	20	10	6	4	5	9	4	5	7	6	6	8	16	2	0	3
Otu000925	6	8	8	5	4	22	2	2	5	8	2	1	0	7	1	10	3	4	2	0	1	5	3	0	2	2	1	11	2	1	6	4	6	2	1	1	10	6	4	1	3	8	0	1	1	4	1	3	3
Otu000998	6	3	4	10	2	6	5	0	4	4	4	2	3	3	7	5	4	1	1	5	2	2	2	0	2	0	3	3	1	4	8	7	13	1	2	5	5	3	2	1	2	9	2	1	6	8	2	1	3
Otu000957	8	11	1	7	4	3	1	1	0	4	3	0	2	4	3	4	0	2	0	0	3	1	0	0	6	2	0	2	5	1	17	16	6	3	4	0	0	3	4	2	6	6	1	3	2	1	0	1	4
Otu000038	156	232	259	298	226	240	221	147	150	174	151	139	117	151	222	376	359	146	128	170	145	145	165	146	93	120	104	477	110	180	343	178	381	359	278	119	217	137	85	100	236	357	135	87	153	449	52	74	118
Otu000196	24	39	13	11	31	16	23	4	16	31	14	13	15	29	30	28	66	23	15	302	11	3	38	23	8	18	22	23	13	18	20	24	21	32	21	22	40	12	7	20	35	31	12	6	16	33	12	6	33
Otu000619	10	9	12	7	5	12	10	12	8	15	5	7	10	11	8	15	6	7	1	2	9	4	5	0	4	5	3	19	3	5	20	13	18	9	5	11	11	7	3	3	1	8	4	8	4	9	3	6	3
Otu000667	6	12	3	7	17	9	13	13	14	11	7	1	8	15	1	13	19	4	2	3	7	3	2	9	9	3	1	19	2	4	7	8	11	3	20	6	10	4	2	2	0	16	4	5	27	6	1	1	0
Otu000743	0	3	2	6	2	8	6	1	7	4	2	3	3	1	2	21	3	4	9	2	4	5	7	0	5	3	2	20	0	8	19	6	15	10	2	4	9	5	8	2	1	12	5	0	8	6	1	0	5
Otu001100	2	8	9	11	3	14	2	1	7	5	4	10	2	8	0	7	4	1	1	0	1	3	2	1	3	1	2	2	3	3	4	0	6	7	3	3	4	2	1	3	2	4	0	0	4	3	2	1	0
Otu001125	3	7	5	8	5	8	3	4	9	7	4	2	3	2	2	7	7	0	4	1	6	2	1	2	2	1	1	7	2	3	5	5	5	4	1	3	3	0	1	4	2	3	0	1	3	4	1	1	4
Otu001204	3	9	6	6	2	1	2	3	5	2	3	7	5	2	1	11	1	3	1	1	6	2	3	1	2	1	1	5	0	6	6	3	8	10	1	1	1	2	0	3	2	8	3	0	2	6	1	0	2
Otu000046	119	124	216	181	101	161	87	86	143	153	131	100	69	135	139	176	87	95	128	7	49	121	124	94	45	65	48	168	60	245	176	98	265	213	177	78	197	133	125	124	205	298	123	103	368	279	49	74	95
Otu000473	3	10	17	3	11	5	15	9	10	8	1	7	6	6	16	8	13	9	1	2	10	8	4	18	5	12	10	22	2	9	35	4	36	10	5	1	9	10	3	3	12	11	15	6	6	33	0	3	5
Otu000791	11	2	5	5	4	7	5	5	10	8	2	5	4	4	11	21	2	2	2	0	4	15	11	1	2	2	2	7	7	1	5	5	7	4	0	1	6	8	0	3	7	15	7	2	14	5	3	3	5
Otu000976	6	15	4	4	2	4	5	8	7	4	3	2	6	3	10	7	8	0	0	0	1	1	2	2	0	0	1	5	0	1	11	1	19	7	8	2	12	2	10	3	11	9	0	2	0	8	1	1	0
Otu000009	226	365	745	593	377	609	679	332	371	382	273	500	251	300	592	3125	249	531	1272	50	295	443	970	296	352	195	221	1934	220	323	2386	600	1673	1164	387	298	1247	450	737	146	230	980	423	172	883	1368	188	173	309
Otu000186	16	34	30	28	20	22	44	21	28	32	19	25	14	24	38	142	6	21	25	3	15	20	30	6	14	5	9	44	16	34	109	33	93	61	21	24	74	35	35	8	7	64	41	23	75	88	6	9	15
Otu000481	18	9	11	5	5	9	9	8	8	2	7	16	10	10	13	49	1	4	10	3	8	16	15	2	6	2	1	31	6	10	38	12	23	16	0	7	14	8	10	6	4	13	7	7	15	16	3	1	8
Otu000711	5	7	5	6	5	8	7	4	4	6	2	9	8	4	4	29	1	5	8	2	2	6	5	1	2	1	1	12	3	4	23	4	19	5	2	4	7	2	4	4	2	9	4	5	8	15	2	0	8
Otu000796	4	8	0	4	2	4	6	3	3	2	6	8	1	5	9	26	7	2	5	3	3	2	6	0	2	1	1	11	3	3	16	1	14	14	4	3	18	4	5	4	3	7	1	4	14	7	2	2	6
Otu000975	2	2	8	5	8	5	4	2	5	1	2	2	5	3	1	20	1	4	2	0	1	2	4	0	3	1	2	4	3	4	11	6	10	8	2	5	8	1	5	0	1	5	0	0	2	9	1	3	0
Otu001083	1	3	8	5	3	6	2	4	4	2	4	0	3	6	5	2	6	1	2	1	5	3	9	2	2	3	3	5	4	2	6	8	7	2	4	1	5	2	2	2	3	5	3	1	2	11	2	2	2
Otu001176	0	1	2	0	5	3	3	0	1	1	2	1	3	0	1	11	0	1	0	1	4	0	0	0	1	1	1	2	1	1	13	6	21	10	3	4	5	6	8	2	1	6	0	2	9	12	2	0	1
Otu000113	27	21	90	115	26	89	56	16	17	13	18	22	9	14	33	98	21	20	16	3	63	14	37	17	11	7	15	155	13	29	91	42	57	27	66	1	67	28	42	13	14	79	45	16	97	132	17	8	19
Otu001006	9	12	6	6	11	3	6	4	1	7	4	2	5	6	8	7	5	0	0	0	3	2	4	0	3	3	2	5	1	8	8	9	4	5	6	1	8	5	1	3	2	5	0	4	5	7	1	1	5
Otu001147	5	5	6	6	5	7	2	1	2	9	1	2	1	6	1	6	7	1	1	1	2	2	3	1	1	1	0	3	3	4	5	4	6	5	9	1	3	2	1	3	0	2	0	1	2	7	0	0	3
Otu000029	159	414	363	327	227	884	164	132	208	401	207	183	138	299	202	476	278	193	168	54	262	182	184	120	98	132	115	435	140	222	328	194	528	347	290	179	251	233	245	153	204	435	160	118	305	404	68	97	209
Otu000192	20	49	37	18	13	519	18	20	42	88	37	18	17	40	12	50	14	12	59	0	11	26	16	2	6	10	2	100	11	14	61	16	62	76	28	10	31	18	10	13	30	23	13	21	14	38	7	12	23
Otu000628	10	12	6	16	7	11	7	9	13	3	6	4	2	8	13	10	11	9	1	4	10	1	6	10	4	2	2	10	4	6	7	6	17	2	5	5	7	4	4	6	4	12	9	2	6	12	0	1	3
Otu000762	1	4	7	7	0	12	12	2	1	5	0	1	1	1	7	2	0	2	0	0	1	0	20	7	10	0	0	21	2	17	10	10	30	3	16	7	9	0	0	0	0	6	1	4	13	4	1	0	4
Otu000040	228	384	202	207	223	386	137	136	198	357	162	149	101	177	234	267	228	124	111	17	161	127	263	172	87	292	116	320	135	234	322	225	361	254	283	87	137	150	161	116	246	433	128	115	186	410	45	67	142
Otu000160	43	50	37	47	48	19	37	17	11	16	31	36	20	30	75	65	47	22	3	2	19	16	42	42	14	17	11	89	24	58	73	64	21	25	48	25	11	43	20	18	25	146	34	25	172	88	3	15	8
Otu000325	21	26	9	12	38	29	14	15	8	16	9	13	20	24	31	10	9	5	11	4	14	13	25	5	4	8	3	34	5	25	20	8	13	7	12	15	14	12	9	17	17	60	5	12	13	18	4	7	19
Otu000669	5	32	1	5	7	3	14	0	2	12	1	10	1	4	5	4	3	4	2	0	5	6	8	2	2	3	3	15	3	2	10	13	33	9	1	1	0	6	8	4	3	28	3	1	3	24	0	0	15
Otu001210	3	2	0	0	2	1	0	0	5	3	0	0	1	0	5	1	0	1	0	0	1	6	9	2	0	5	0	0	5	1	6	1	1	0	2	0	4	2	1	0	0	4	4	1	1	1	0	0	1
Otu000075	33	33	81	47	15	39	97	18	83	56	38	20	10	35	15	159	9	8	31	10	115	120	253	130	17	21	20	245	21	39	999	21	54	23	30	25	203	23	38	16	16	80	99	51	72	72	7	4	33
Otu000036	175	406	147	191	151	119	88	98	164	172	122	290	87	170	162	463	221	111	81	188	69	69	128	98	62	101	77	206	98	92	281	112	454	187	344	62	215	103	105	101	431	315	110	80	103	275	56	31	131
Otu000821	2	1	0	0	0	5	0	0	0	0	0	0	2	0	0	0	0	0	0	0	6	0	3	0	8	0	4	0	0	0	0	0	33	5	0	0	0	1	0	0	0	0	0	1	25	1	0	0	1
Otu001148	3	3	5	10	5	4	1	2	4	2	4	2	5	4	3	7	3	0	2	5	0	5	1	1	0	1	0	6	5	2	8	2	12	1	6	2	4	2	1	3	3	3	4	5	2	2	2	0	4
Otu001193	3	11	5	1	6	2	3	1	2	3	4	9	3	2	0	11	2	1	2	9	0	1	2	0	0	3	2	4	1	3	7	4	1	3	5	0	8	3	1	0	5	3	3	1	5	5	1	1	2
Otu001206	9	8	3	4	7	1	0	2	2	4	3	4	3	4	4	11	6	0	1	1	0	1	4	0	1	2	0	2	2	2	4	3	9	5	3	2	2	4	2	1	3	12	2	2	2	5	0	2	2
Otu000119	36	93	75	64	51	53	23	31	47	49	22	26	22	25	15	159	30	23	37	7	47	38	45	72	17	32	29	75	16	42	162	43	108	48	41	24	45	27	48	12	45	63	47	24	133	81	22	28	53
Otu000529	9	35	9	44	25	3	5	6	5	2	3	3	16	3	16	14	20	7	1	0	2	5	17	16	8	10	2	12	10	2	36	4	11	13	16	3	3	6	0	2	3	12	8	6	3	8	3	4	6
Otu000860	4	2	3	7	1	2	6	0	4	2	5	4	1	4	5	2	11	0	4	1	2	0	13	0	2	0	0	10	10	9	9	0	3	4	37	0	4	13	0	1	4	8	0	0	20	0	3	0	0
Otu001221	7	8	0	1	0	4	2	1	2	1	0	1	3	1	1	24	6	2	0	0	2	0	3	10	0	0	1	3	2	2	9	3	13	8	3	0	1	4	2	2	0	1	3	2	0	5	2	2	3
Otu000005	1085	1732	1888	1741	1480	11054	935	803	1003	1876	1002	944	605	1385	1094	2488	1835	912	2146	1830	650	1067	1302	1294	444	900	644	3423	569	1014	2281	1020	2194	2733	2358	693	1644	829	1175	905	1487	2241	800	587	893	1790	401	408	1069
Otu000095	20	73	86	64	59	89	45	39	57	32	75	60	22	72	101	97	64	51	53	8	37	98	50	32	18	26	16	114	26	103	72	67	113	144	69	37	59	51	34	63	98	134	57	38	35	78	15	20	68
Otu000333	15	36	40	23	29	89	16	16	16	23	9	25	11	26	21	31	28	7	21	10	9	11	15	2	6	13	6	27	6	13	38	10	13	39	22	11	27	14	17	6	3	16	18	5	16	18	4	4	16
Otu000688	3	26	10	3	6	13	9	6	11	13	4	5	0	13	5	7	3	3	5	0	5	10	2	4	4	2	6	11	4	7	9	6	3	6	10	9	10	6	11	7	4	3	0	5	0	2	0	1	3
Otu000729	4	10	13	12	13	51	3	5	7	10	7	4	8	12	8	9	10	1	5	1	1	2	5	0	5	8	3	15	4	4	10	7	7	7	4	7	9	3	1	4	4	7	5	0	5	4	1	1	4
Otu000734	5	12	7	9	7	57	7	5	5	10	1	4	5	3	1	9	13	1	8	4	2	11	5	3	0	3	4	15	1	2	7	2	5	29	10	5	8	1	5	4	3	5	4	2	8	8	3	0	6
Otu000746	2	3	9	16	9	7	4	4	11	8	6	15	0	8	8	9	2	7	6	1	5	3	4	4	0	3	0	13	0	1	23	6	24	9	0	2	7	1	27	5	7	4	12	4	13	3	0	1	2
Otu000805	6	13	10	6	4	18	6	1	2	8	3	2	5	3	7	17	6	1	4	1	8	5	3	0	2	1	0	10	3	2	6	4	7	12	5	4	7	5	3	1	1	6	3	3	4	5	2	1	3
Otu000894	9	9	8	11	10	26	1	2	9	4	7	0	7	8	5	7	11	5	2	0	5	4	3	0	4	3	1	6	2	2	5	2	10	4	7	2	6	1	3	1	0	5	5	2	7	8	2	2	2
Otu001080	0	7	1	2	9	9	6	2	0	2	0	1	1	1	5	0	6	1	0	0	5	0	1	3	6	1	1	0	1	0	4	9	11	2	2	8	7	3	2	7	11	1	0	0	0	6	0	1	0
Otu001141	0	0	0	2	8	0	1	3	3	14	0	1	0	0	1	0	0	0	4	0	0	2	2	1	0	3	0	2	8	4	1	0	2	10	8	1	3	0	2	1	3	4	3	2	0	6	0	1	7
Otu001157	3	11	1	4	6	6	6	0	3	2	6	1	1	1	2	5	4	1	3	1	0	3	4	3	2	2	2	5	0	2	8	2	14	1	7	0	11	3	5	2	5	5	0	2	4	3	0	0	3
Otu001270	1	5	1	1	4	3	2	1	2	7	2	0	0	1	2	8	0	0	3	0	0	2	5	1	1	0	1	10	0	0	4	3	4	1	3	4	4	8	5	1	4	2	2	3	0	0	1	0	1
Otu000974	3	17	1	2	2	5	2	2	1	0	2	2	3	1	1	6	0	1	6	0	4	1	2	0	1	0	3	4	1	0	0	7	87	3	5	2	1	0	7	1	3	0	2	4	0	2	0	0	7
Otu000723	2	22	14	7	11	1	0	10	0	5	2	0	0	3	2	19	10	4	17	0	1	5	11	25	10	0	12	4	10	5	1	7	12	8	8	10	10	20	1	8	2	2	1	4	14	50	0	4	18
Otu000203	27	77	18	23	25	57	19	23	34	50	22	19	9	18	15	46	25	34	16	1	13	15	31	24	9	19	17	43	23	17	55	13	42	36	30	20	30	46	12	15	17	60	12	11	31	65	6	5	19
Otu000328	12	10	16	22	10	26	18	10	15	20	16	8	6	17	8	53	43	2	4	3	8	5	26	50	13	7	11	13	12	35	18	6	68	11	28	2	8	18	25	5	43	19	13	11	1	28	12	2	21
Otu000360	20	18	21	12	30	13	7	13	19	17	10	17	3	13	17	24	13	16	3	1	13	9	20	3	9	18	8	24	7	11	20	24	24	26	9	14	11	8	13	7	18	23	7	6	12	12	0	14	10
Otu000450	7	11	7	14	5	10	5	7	14	16	2	6	4	12	8	33	17	7	0	0	11	3	8	16	3	6	7	16	6	10	8	13	28	8	17	10	9	12	15	10	11	22	14	4	4	17	2	4	7
Otu000521	11	4	15	12	6	31	6	6	12	9	9	6	6	4	3	19	10	8	4	2	4	10	10	1	1	4	1	8	6	6	21	12	14	12	4	7	10	29	7	4	8	13	3	3	5	29	6	2	4
Otu000566	2	5	9	7	14	7	15	3	6	4	7	4	12	10	4	16	13	6	2	0	2	4	8	1	0	2	4	8	3	26	15	8	11	6	6	0	17	9	7	2	9	13	8	6	10	15	4	1	5
Otu000680	5	7	9	4	12	9	7	0	7	4	9	4	1	7	8	18	7	6	6	0	3	2	12	0	8	5	7	16	7	8	9	3	14	6	11	4	20	4	7	4	4	25	6	4	2	12	1	3	8
Otu000718	10	5	9	8	7	6	6	4	6	3	8	3	2	3	9	11	4	7	0	0	2	3	5	2	2	1	3	11	1	3	12	6	22	6	6	2	6	0	9	3	9	6	8	2	11	11	1	1	3
Otu000844	1	5	15	9	1	0	5	1	0	2	0	1	0	6	1	17	4	1	0	0	1	1	9	2	0	1	0	10	1	6	25	4	17	3	0	0	8	0	14	0	6	0	3	2	9	5	3	0	2
Otu001074	2	7	7	6	6	0	0	0	5	26	4	2	0	1	8	19	6	2	0	1	4	0	0	5	2	3	3	8	1	7	4	2	19	7	0	0	8	3	7	2	3	5	6	2	0	8	0	1	3
Otu001174	1	4	4	9	2	4	1	1	1	10	5	0	0	6	1	11	0	4	3	0	3	3	7	2	0	0	0	6	1	5	4	1	8	34	0	0	0	2	3	4	6	4	2	0	4	2	0	1	2
Otu000004	955	3480	2093	2190	1451	6092	795	1031	1603	4996	1088	1490	798	2017	1343	3112	1218	878	2968	742	1034	1969	1837	2131	459	806	623	3221	884	1055	2332	940	2341	3823	2008	936	1184	759	1391	2062	2422	1592	818	888	977	1761	398	621	1771
Otu000381	12	12	14	17	6	40	8	14	18	23	9	12	14	13	15	30	7	8	15	5	12	10	22	6	4	4	6	27	9	14	27	6	17	20	17	3	13	12	5	17	14	10	6	3	15	19	0	4	21
Otu000410	15	33	20	14	11	29	4	6	25	35	9	11	12	20	12	25	8	3	20	4	6	21	13	1	2	9	7	27	7	9	22	9	24	41	13	7	16	4	14	11	9	18	8	6	8	14	2	2	16
Otu000419	12	33	23	16	9	42	9	15	34	50	6	17	11	24	13	24	9	4	18	3	10	10	13	1	6	8	5	22	7	10	23	9	26	25	14	8	12	5	13	13	2	12	7	9	6	12	1	0	19
Otu000490	5	23	20	21	12	49	2	6	12	19	7	14	10	21	9	17	3	4	6	3	11	10	12	3	4	7	3	19	6	12	7	12	17	17	10	11	16	4	9	14	9	8	4	4	5	15	0	5	14
Otu000574	9	21	11	17	11	21	1	6	11	13	9	18	8	18	6	21	7	2	3	1	3	11	4	1	3	5	3	12	2	6	14	6	18	16	6	4	8	5	6	8	3	3	9	7	8	7	2	3	8
Otu000614	6	17	5	12	7	61	4	2	10	31	5	6	5	17	6	23	3	3	9	0	5	11	5	6	1	9	2	18	2	1	9	3	5	13	7	5	7	3	2	7	8	13	1	5	5	8	0	4	7
Otu000825	9	11	5	17	3	17	8	3	6	10	4	5	6	7	11	9	4	0	4	2	2	9	2	1	6	4	1	5	3	5	9	5	12	12	3	2	7	3	4	4	8	4	5	5	3	7	0	0	4
Otu000867	6	12	11	4	7	12	2	3	4	8	3	3	4	4	5	11	2	4	4	0	1	4	7	0	2	2	3	8	2	3	14	7	14	12	7	3	10	3	3	5	4	13	3	1	3	3	2	1	4
Otu000874	5	7	7	3	3	18	2	5	6	10	4	7	7	10	3	7	1	4	3	5	1	3	4	2	0	4	0	5	1	5	7	2	12	9	7	1	3	3	2	3	4	1	1	3	4	11	1	0	3
Otu000890	8	20	3	7	5	7	4	14	4	5	4	7	3	8	4	10	4	1	4	0	3	1	1	0	1	2	0	7	2	4	5	3	10	4	4	6	5	10	9	2	4	4	7	6	3	11	5	2	2
Otu000945	5	15	4	4	6	15	2	1	4	16	4	1	12	5	1	3	4	1	3	0	0	1	3	1	2	0	3	4	1	1	2	3	7	4	4	0	4	4	5	10	1	8	4	3	0	7	0	0	12
Otu001139	7	9	7	9	6	12	2	0	4	4	4	6	1	2	4	9	3	5	2	2	4	7	4	0	0	3	0	9	2	1	2	7	3	6	1	1	3	3	2	1	1	2	1	8	1	1	1	2	2
Otu001203	4	9	3	3	2	6	2	4	3	6	8	5	6	4	4	11	1	1	2	0	2	4	4	1	2	1	1	9	0	4	4	4	3	6	1	1	3	4	3	1	1	4	1	2	3	1	0	0	2
Otu001222	2	5	7	1	2	11	2	2	5	5	0	1	1	6	4	10	0	1	2	1	2	0	4	0	0	2	1	6	1	3	6	0	6	6	2	2	3	2	2	0	3	2	3	2	1	2	2	0	1
Otu001323	1	4	6	5	2	2	5	2	4	4	5	4	3	2	7	9	0	2	5	1	1	1	1	0	1	0	2	9	5	2	4	2	8	8	0	2	2	5	0	3	2	3	1	3	3	6	0	2	3
Otu001309	5	2	2	2	6	6	1	1	6	3	0	4	2	1	2	11	0	4	0	0	5	1	6	0	2	0	0	7	1	1	0	5	3	0	0	2	6	2	13	8	1	2	1	0	2	3	2	2	0
Otu000471	9	17	9	14	19	37	8	4	3	9	11	10	8	10	15	27	10	4	8	2	3	9	8	2	1	2	2	57	4	11	12	9	7	20	4	6	36	16	8	9	4	17	16	5	4	11	1	2	6
Otu001087	1	6	5	2	2	8	2	4	0	5	1	2	0	2	2	6	7	3	1	1	0	1	5	1	1	2	1	43	3	4	5	0	4	6	3	1	12	4	4	4	0	6	2	2	2	4	1	0	3
Otu000001	1829	3257	2623	2985	3246	3772	2260	1600	1889	2054	1965	1723	1072	1579	2660	4389	3116	1856	1523	3591	1349	1466	2462	2259	1137	1500	1310	5015	1458	1671	3136	1707	4315	2683	3204	1392	3037	1772	1988	1213	2394	4794	1292	889	2373	4387	822	816	1482
Otu000519	15	14	13	17	13	17	10	10	8	5	14	10	5	9	4	16	8	9	4	14	7	7	12	0	7	6	7	17	12	10	16	11	14	6	4	5	15	8	6	4	5	22	3	5	7	18	2	2	6
Otu000655	7	17	7	13	12	8	10	4	9	6	8	8	3	4	21	11	10	3	3	1	15	2	11	1	3	6	6	13	5	3	4	11	7	4	7	0	7	6	8	2	3	11	4	2	13	14	1	2	5
Otu000886	5	5	4	3	2	1	3	4	1	7	3	3	4	0	4	7	1	1	2	3	6	5	3	0	3	2	2	4	1	4	4	3	19	2	6	2	2	10	6	4	5	6	1	3	8	15	4	3	4
Otu000022	278	459	323	399	417	384	246	175	353	245	291	288	190	224	269	563	318	297	178	1637	229	202	381	235	136	158	168	535	195	277	598	273	553	385	388	189	449	283	286	194	310	620	224	139	458	497	127	103	182
Otu000322	9	12	14	23	24	15	12	12	20	28	16	17	24	23	18	17	20	15	2	1	9	8	11	3	10	16	11	18	12	52	23	23	22	16	40	12	26	12	23	12	15	99	5	4	3	19	1	3	10
Otu000449	7	20	16	15	14	17	11	5	12	6	11	9	8	5	12	27	13	10	3	3	0	6	12	0	6	8	3	32	5	5	37	17	15	11	6	6	27	9	12	3	2	14	10	5	8	13	4	0	6
Otu000549	3	16	14	11	3	23	11	7	15	13	4	5	5	11	10	16	3	1	9	3	7	5	5	2	3	2	4	16	6	4	19	6	13	20	9	3	7	6	7	9	5	8	2	4	12	15	7	2	8
Otu000555	7	17	6	17	12	10	7	5	11	5	7	8	2	5	15	23	8	7	3	5	6	5	8	0	1	3	2	22	4	4	24	9	14	10	5	6	16	2	7	7	6	22	6	4	10	11	3	5	2
Otu000721	6	14	6	9	10	13	5	6	3	6	2	7	6	7	6	9	2	3	2	5	3	0	7	1	3	0	1	11	1	6	18	7	21	3	3	2	17	5	6	2	1	10	7	2	12	10	1	3	4
Otu000803	4	1	14	16	5	12	1	4	3	1	6	6	0	11	1	1	0	0	1	0	0	2	9	3	1	3	2	4	4	1	2	0	0	2	22	2	1	3	13	4	2	12	2	1	10	26	1	0	1
Otu000838	6	12	9	7	12	9	5	2	3	6	3	7	6	3	8	7	1	2	2	2	3	7	5	0	1	2	1	8	6	5	7	7	9	5	7	8	15	5	4	2	3	9	1	2	6	6	0	3	6
Otu000149	24	80	23	45	104	37	29	39	29	30	22	39	26	24	39	75	52	33	22	2	32	19	25	41	19	19	19	38	23	45	81	37	114	49	51	39	30	51	37	20	45	82	31	18	71	40	13	9	28
Otu000362	17	36	21	29	19	33	13	9	14	31	15	14	9	15	14	32	11	17	5	1	13	8	12	1	7	8	11	24	6	14	25	13	29	19	18	12	25	20	3	12	8	18	12	12	16	43	4	6	10
Otu000115	26	70	57	67	11	81	38	10	48	67	34	21	21	28	24	127	29	24	40	1102	36	22	63	23	17	6	27	97	18	31	100	20	134	62	21	26	70	20	33	16	49	71	28	23	23	46	4	15	33
Otu000178	35	61	20	29	35	49	42	14	40	39	30	19	9	12	16	43	15	27	9	1	13	13	32	34	10	8	39	60	22	27	39	21	87	32	49	17	34	30	20	24	46	18	17	12	34	74	16	6	34
Otu001018	16	3	2	2	2	2	0	0	12	4	3	1	0	1	10	0	0	0	2	0	2	6	2	1	7	4	4	14	13	3	3	0	1	2	1	3	7	1	2	0	0	1	1	2	2	4	0	0	4
Otu001059	0	7	0	1	9	0	6	12	1	0	8	2	2	0	0	9	2	0	5	0	5	1	11	0	7	0	2	1	4	2	0	0	5	5	8	4	265	6	0	0	9	1	0	1	15	15	0	1	1
Otu001098	3	11	1	6	2	5	2	2	5	3	3	2	2	1	4	5	0	2	1	0	4	7	1	1	4	3	1	4	2	0	7	3	0	1	6	2	9	4	0	0	3	0	0	1	2	7	0	1	1
Otu000109	32	84	64	53	109	80	32	38	30	197	21	20	14	44	59	102	42	35	19	9	51	139	22	26	38	51	12	40	31	22	54	18	88	72	71	42	85	39	101	20	43	53	34	19	53	48	20	17	22
Otu000416	1	10	19	20	29	11	12	21	5	13	17	21	0	8	17	35	14	6	5	1	3	2	10	4	4	2	3	14	1	4	29	4	19	10	2	5	31	3	22	1	7	15	20	8	16	9	5	1	8
Otu000028	257	378	307	249	409	316	147	272	273	297	237	157	131	342	353	555	393	227	137	77	141	149	355	155	139	230	235	453	163	172	284	204	1046	289	342	139	295	407	257	168	258	345	140	122	230	321	81	153	232
Otu000246	9	11	12	20	18	17	14	6	11	14	14	19	8	5	33	63	27	11	21	694	19	3	32	13	13	10	10	36	13	6	16	22	23	8	22	14	52	5	13	12	20	6	17	9	40	26	2	3	14
Otu000592	11	32	4	0	13	15	25	2	5	2	4	7	7	7	7	9	13	2	1	0	2	8	16	10	0	5	2	17	8	5	5	9	6	4	1	2	2	6	2	5	28	4	3	4	68	20	0	3	2
Otu000631	3	7	1	1	1	4	0	0	3	2	2	1	2	4	0	6	1	1	1	0	0	0	2	1	0	1	0	3	0	4	11	2	10	27	1	0	1	2	16	0	12	2	20	0	353	10	0	1	0
Otu000634	0	5	5	5	0	10	5	11	1	10	0	1	3	6	5	1	5	3	4	0	10	10	30	0	1	4	2	4	4	2	1	2	1	0	5	0	0	5	0	1	0	1	4	2	12	42	1	0	10
Otu000824	7	13	2	7	7	9	2	2	11	3	10	4	4	7	6	20	8	3	5	0	4	4	7	0	3	2	3	13	3	5	8	3	14	5	2	6	5	6	3	2	2	8	1	3	3	5	1	0	3
Otu001190	3	1	1	1	0	3	0	6	1	1	1	1	0	2	0	4	4	3	8	0	2	0	5	0	4	3	1	2	2	11	6	0	10	1	0	0	6	1	8	3	1	7	0	1	1	6	0	1	5
Otu000335	5	3	2	11	12	2	11	8	13	12	9	14	6	39	25	24	6	24	5	334	10	1	14	5	6	17	9	23	7	18	13	10	34	6	11	26	12	16	26	7	16	21	9	9	18	17	1	3	10
Otu000784	4	12	3	13	3	1	5	1	5	36	1	1	1	4	3	19	0	5	0	1	9	6	0	8	2	0	3	1	0	3	4	7	2	3	3	5	0	11	2	8	12	20	4	4	2	22	0	11	2
Otu000133	41	51	72	71	62	77	16	37	40	26	21	41	30	35	44	51	59	28	8	0	36	21	39	32	10	17	23	37	23	34	71	47	36	61	31	22	74	54	30	46	51	52	21	24	144	40	6	11	15
Otu000206	15	77	34	42	35	86	24	31	22	31	29	29	15	17	35	38	37	23	6	1	16	10	22	17	17	5	18	27	13	39	54	23	105	61	55	16	43	40	21	14	56	51	24	27	28	33	9	11	22
Otu000855	1	8	8	9	7	15	2	9	1	6	5	1	1	2	3	5	9	2	2	1	2	1	3	7	3	4	5	5	4	4	8	2	4	7	3	2	8	8	4	8	8	5	4	1	8	6	2	3	3
Otu000464	13	28	12	20	2	16	3	3	7	9	8	5	5	3	10	24	7	9	1	1	5	8	11	5	6	8	1	11	3	4	15	13	58	18	2	9	26	5	17	11	21	8	4	7	16	23	0	3	1
Otu000786	4	1	4	8	3	4	1	4	1	11	1	3	2	2	3	29	4	6	1	1	25	7	0	3	3	7	2	16	3	21	5	11	9	12	2	2	18	7	2	7	8	13	3	1	2	1	3	2	3
Otu001108	7	11	7	3	5	2	1	0	2	5	5	2	3	6	3	6	1	2	0	1	1	1	3	3	1	1	2	2	3	2	8	4	24	1	4	0	0	5	0	2	0	17	5	1	15	9	1	1	3
Otu000016	351	564	554	619	401	1339	289	242	338	366	314	304	270	241	399	611	373	248	241	760	242	296	428	417	151	201	153	773	180	273	463	473	798	342	645	367	552	322	431	447	341	597	256	145	387	1001	139	91	216
Otu000306	40	19	10	16	19	40	25	21	35	10	27	11	13	9	24	14	9	15	4	0	6	10	28	15	6	17	4	25	9	8	27	10	25	12	11	15	22	17	17	3	13	25	2	6	20	12	4	9	10
Otu000585	8	21	15	10	6	15	5	6	14	4	7	5	3	9	3	15	9	4	0	0	2	4	5	1	2	2	0	8	3	2	13	9	29	10	11	10	5	12	6	9	3	10	0	2	4	28	3	2	4
Otu000674	9	14	11	10	11	12	11	3	14	7	4	8	7	5	7	16	16	4	5	2	4	4	7	1	6	2	5	14	6	5	6	6	13	5	8	5	0	2	8	3	3	11	7	5	17	9	2	5	7
Otu000121	60	100	68	67	24	90	25	18	33	133	31	32	32	45	44	155	18	20	29	7	49	25	32	34	12	17	30	75	11	19	59	34	111	151	26	20	19	26	13	50	145	111	29	32	30	111	7	11	43
Otu000050	54	104	100	124	62	202	109	50	93	69	114	123	76	77	91	262	76	65	185	5	61	80	227	60	56	73	38	271	81	100	859	167	179	116	62	37	400	64	119	37	102	311	106	46	145	227	18	21	85
Otu000088	34	42	55	64	38	118	39	23	51	19	59	44	33	27	20	100	9	15	42	6	36	106	232	36	14	30	24	166	17	27	759	84	35	39	30	26	199	79	64	13	42	122	71	24	42	180	3	16	28
Otu000094	32	29	66	72	20	115	75	12	24	27	36	37	40	37	37	79	14	16	26	5	22	30	118	8	26	20	20	147	21	21	1185	42	41	43	32	17	207	19	14	18	21	87	105	43	28	204	14	9	23
Otu000427	4	2	22	11	7	18	29	1	2	3	1	3	4	2	2	21	8	0	3	0	8	4	4	11	1	6	5	0	1	20	275	9	1	14	4	7	24	5	9	3	5	5	8	8	2	10	4	1	2
Otu000580	6	7	6	14	5	10	7	3	5	3	20	4	12	6	5	12	6	3	6	0	2	4	19	0	1	3	4	12	5	2	98	7	12	9	12	2	33	8	6	4	4	13	13	10	12	23	1	2	2
Otu001027	5	4	6	5	1	6	3	2	7	5	3	1	4	5	2	6	2	0	1	2	0	3	9	1	3	3	0	8	0	4	25	3	3	2	5	1	15	6	4	1	2	12	4	4	2	10	0	0	0
Otu001315	2	1	1	1	1	4	1	0	3	1	2	1	3	1	2	3	1	1	1	0	0	0	6	0	1	1	0	7	1	0	27	6	2	1	2	0	8	4	2	0	1	5	1	1	1	10	0	0	2
Otu000068	41	159	53	30	142	113	10	75	23	57	49	222	40	50	149	178	166	56	17	7	33	45	170	502	48	78	46	34	72	39	25	112	78	30	50	92	80	152	160	71	215	191	46	82	117	362	41	49	66
Otu000108	44	91	135	60	40	115	35	39	89	50	35	37	29	45	71	147	70	33	50	2	29	45	43	21	16	40	23	125	145	31	68	56	160	100	53	39	55	36	34	46	61	89	26	18	30	71	14	19	68
Otu000290	11	43	22	25	17	91	12	18	24	33	19	14	9	21	26	47	18	16	29	9	5	15	22	12	6	12	10	53	9	9	37	12	23	43	24	10	11	13	11	16	22	21	10	9	23	24	3	6	22
Otu000352	28	27	11	20	17	23	5	5	13	14	11	16	2	10	15	43	21	8	4	2	25	1	28	43	11	13	6	9	24	47	36	10	39	24	13	13	19	16	11	18	31	52	13	9	78	34	12	3	14
Otu000608	0	14	12	15	22	20	4	12	12	6	1	6	4	10	12	8	3	3	5	0	12	1	6	2	2	2	5	5	12	0	17	5	15	3	6	9	1	2	5	10	5	1	5	1	0	4	5	11	6
Otu000704	6	18	6	10	10	6	1	5	3	6	5	10	3	4	11	7	10	4	2	1	5	3	10	1	7	1	3	2	7	10	5	17	10	7	5	9	9	14	12	7	6	20	6	8	13	24	3	1	4
Otu001216	1	1	3	9	4	14	0	3	3	6	3	1	1	1	5	4	5	1	0	1	4	0	5	2	2	2	1	3	1	4	1	7	15	4	3	0	6	4	2	3	1	3	2	2	0	3	1	1	1
Otu000593	8	1	7	14	19	37	1	2	12	1	3	10	1	8	8	12	0	3	4	0	2	0	2	3	2	6	7	20	4	5	18	2	24	1	0	9	8	4	5	1	15	6	2	5	5	11	0	4	1
Otu000868	1	10	22	5	7	21	6	0	1	8	0	2	4	5	1	5	4	3	3	0	0	1	1	1	0	0	2	1	4	11	11	0	3	6	0	1	13	6	3	16	0	0	6	6	26	9	3	0	8
Otu000934	0	0	2	0	0	0	0	2	6	1	1	0	0	1	1	2	1	0	0	0	3	3	3	1	1	2	2	0	1	5	9	0	1	0	0	0	0	0	0	0	0	0	0	0	0	0	0	0	18
Otu001275	0	14	6	9	6	10	4	2	2	3	6	6	4	4	4	7	4	1	1	0	2	1	1	0	1	0	0	4	1	2	3	3	9	8	2	4	8	4	1	4	2	2	4	6	1	0	0	0	3
Otu001126	3	7	5	3	4	2	2	0	0	4	5	5	3	1	4	5	1	0	3	2	4	1	4	1	2	2	2	6	4	11	9	5	10	6	1	2	8	5	6	2	3	7	5	6	4	5	0	0	3
Otu000761	14	17	10	17	7	4	6	7	2	13	11	4	3	5	7	13	4	3	1	0	2	0	0	1	0	4	0	3	7	6	11	9	17	7	8	10	6	6	7	6	10	11	5	10	8	10	2	4	4
Otu001212	1	61	1	0	0	0	0	0	1	0	0	0	2	0	0	0	0	0	0	0	121	88	11	0	1	0	0	19	2	0	36	0	0	0	0	0	0	0	0	1	1	0	0	6	1	1	3	0	0
Otu000210	7	13	112	100	2	1297	0	5	86	30	32	7	49	109	23	48	18	0	17	0	0	9	1	1	1	2	8	68	8	0	186	16	0	32	3	2	0	0	2	13	50	5	3	18	9	3	1	3	10
Otu000848	1	23	0	0	3	6	0	0	0	0	1	0	4	0	1	18	0	0	4	0	1	0	1	3	0	1	0	1	16	11	2	1	3	3	7	0	2	44	1	1	1	18	13	2	16	19	0	2	15
Otu000903	1	394	2	0	1	0	0	1	0	0	0	0	0	0	0	0	0	0	54	2	4	0	0	0	2	2	2	0	1	2	0	3	4	0	4	0	0	11	1	0	14	1	0	6	0	20	0	0	1
Otu000049	84	154	67	139	79	38	65	19	55	65	83	70	34	101	67	272	177	132	49	8	41	29	110	51	42	32	41	34	49	48	284	220	333	118	253	58	188	219	139	51	375	91	104	242	317	266	37	30	43
Otu000394	1	3	3	14	2	10	1	4	6	13	6	2	0	2	4	7	7	7	2	0	0	3	10	0	0	2	0	6	0	2	42	5	28	17	2	2	28	1	38	4	12	3	4	7	63	20	3	1	8
Otu000581	2	14	2	2	78	5	1	13	6	63	42	17	4	1	13	55	3	43	0	0	4	0	7	3	1	2	3	2	3	33	8	9	10	0	2	6	15	9	38	19	4	9	3	1	10	26	19	2	3
Otu000099	7	263	49	14	161	16	31	388	40	92	29	18	74	1	71	12	43	207	2	3	28	24	43	73	31	139	5	88	29	208	1	6	86	222	52	2	26	89	44	161	59	55	159	132	369	289	18	55	151
Otu001300	2	4	5	7	3	9	2	0	0	4	3	0	2	2	0	2	4	3	3	0	7	2	2	0	0	0	1	2	1	8	3	0	3	17	4	0	3	2	9	2	1	1	3	1	2	0	0	0	2
Otu000007	1037	1144	746	1081	686	766	897	481	870	388	782	760	418	1317	595	1055	250	387	506	2069	147	412	562	350	221	201	203	505	409	265	1530	696	3798	1461	1297	849	1165	1527	1052	300	1421	2801	626	525	1539	2484	302	232	503
Otu000051	30	33	18	19	39	13	30	20	13	20	20	7	20	28	17	39	12	14	12	668	14	6	41	42	11	17	10	34	11	35	739	356	478	159	1444	327	241	1022	280	122	240	307	161	130	641	867	131	71	231
Otu000092	125	2	29	64	140	11	212	74	39	5	17	3	11	6	170	98	70	7	101	10	4	25	25	5	4	8	7	43	24	26	80	3	27	22	137	11	175	85	0	21	269	296	18	32	53	345	25	4	32
Otu000125	20	23	18	24	12	10	10	3	5	12	12	15	9	20	8	28	10	1	3	3	13	13	15	6	4	5	2	9	22	15	181	87	184	53	207	56	170	73	85	91	20	158	72	195	275	210	37	37	49
Otu000146	3	32	14	11	12	6	13	10	11	8	14	7	5	14	11	18	7	2	8	2	2	15	19	26	7	5	6	11	15	11	83	33	267	42	107	85	365	34	80	33	31	41	11	41	20	102	19	18	20
Otu000205	8	6	5	7	5	7	2	5	4	4	2	4	2	14	9	4	4	2	1	1	4	7	4	7	1	2	3	6	12	11	100	59	107	36	212	42	114	54	67	31	13	94	57	120	213	144	32	25	34
Otu000269	4	9	0	6	4	8	6	5	4	1	12	3	1	9	3	5	1	2	1	1	2	1	9	3	3	0	2	3	2	2	58	71	121	48	74	55	24	57	32	12	50	342	27	18	77	64	11	14	3
Otu000270	3	9	5	7	10	6	6	6	5	6	7	19	5	13	17	6	9	3	2	0	5	3	5	0	3	4	0	3	1	10	75	52	244	32	112	30	101	29	79	30	39	43	13	36	165	58	7	18	37
Otu000277	3	43	7	4	3	2	26	8	10	4	18	7	4	11	8	5	1	0	4	0	1	12	5	0	3	1	5	8	7	4	36	7	28	27	7	1	750	9	21	3	12	5	5	13	8	8	3	1	5
Otu000408	3	1	32	1	0	1	8	3	24	49	17	4	11	1	4	1	8	1	28	4	1	1	2	16	3	2	1	10	4	6	69	6	21	15	2	5	6	5	0	4	97	7	0	18	4	18	2	0	28
Otu000487	4	64	1	5	13	4	1	4	2	1	15	2	58	3	2	115	0	3	46	2	22	0	21	12	0	6	3	0	1	246	0	1	4	4	2	0	6	110	0	4	0	5	17	0	2	1	0	22	19
Otu000618	1	11	3	19	7	7	4	4	3	4	1	0	3	2	2	3	2	2	0	1	1	0	4	0	0	0	0	0	2	0	6	6	0	12	19	8	20	15	11	4	20	4	4	5	0	32	19	4	3
Otu000637	4	4	0	2	7	9	0	3	2	2	3	5	4	2	3	13	2	0	4	44	1	0	6	0	3	1	1	2	4	6	29	30	21	7	10	21	18	38	12	13	7	13	4	5	13	23	5	9	4
Otu000019	70	266	50	118	157	60	160	56	71	82	66	146	68	107	130	141	181	29	43	18	67	66	106	51	64	56	38	87	103	167	810	506	1481	526	2340	417	1045	906	588	291	533	1507	741	826	4520	1012	253	179	224
Otu000122	37	71	84	9	55	17	16	20	17	13	1	144	47	117	74	13	107	91	11	2	25	15	53	246	2	122	5	27	42	12	57	22	30	114	64	15	3	14	18	3	32	127	104	74	50	127	12	7	16
Otu000740	3	9	3	6	1	2	3	1	1	1	3	1	5	2	2	2	2	0	0	0	1	0	3	0	2	3	0	3	1	2	10	9	27	10	13	7	4	11	14	3	10	10	81	5	89	13	4	4	0
Otu001189	4	5	1	0	3	1	1	2	3	0	1	6	2	5	2	2	3	0	3	1	0	0	1	0	2	1	0	0	2	1	15	4	13	4	7	4	12	5	3	6	3	13	4	5	11	4	3	1	0
Otu000002	1698	2528	1852	2384	2052	2713	2017	1706	1398	5980	2294	1072	1386	1219	2433	4422	2632	1175	1122	1986	1524	1176	2413	1467	830	743	1182	2587	1239	3611	2215	1176	5719	2901	2999	957	2228	2483	1551	1191	1922	3598	1836	782	3188	3280	611	605	1629
Otu001052	6	9	0	3	5	2	7	1	1	1	1	3	3	4	5	5	6	0	1	2	5	0	1	0	2	2	0	4	1	5	8	10	9	5	12	1	5	10	6	1	7	6	8	7	42	6	2	2	3
Otu001145	5	8	3	5	8	5	6	6	4	4	5	1	4	5	3	3	2	4	0	1	2	2	4	1	1	3	1	3	2	4	6	5	13	11	2	4	8	6	4	1	1	4	8	4	5	7	1	0	5
Otu001099	2	5	5	2	2	1	7	0	2	4	0	0	2	1	4	3	1	2	0	0	4	0	0	3	1	3	0	3	0	5	5	11	14	9	3	1	0	2	13	2	2	1	12	0	7	22	0	0	3
Otu000157	90	236	38	106	76	40	71	87	43	87	39	19	36	67	56	111	80	24	42	10	28	22	19	12	46	13	54	15	11	23	39	74	89	86	25	39	23	58	67	18	28	50	30	23	57	76	14	18	42
Otu000765	10	3	5	4	10	1	5	9	7	2	3	23	2	4	7	6	3	3	3	0	4	0	0	0	6	4	1	4	5	10	5	4	7	9	4	1	22	6	3	1	5	8	7	4	7	45	0	0	1
Otu000806	1	19	4	1	8	9	0	2	1	2	1	2	4	3	0	0	2	5	3	2	5	0	0	2	0	0	2	10	1	0	0	4	0	0	0	2	2	6	1	1	0	18	3	1	1	1	2	0	12
Otu000826	9	13	11	12	6	7	11	8	1	20	7	6	4	14	7	9	7	3	4	10	1	2	1	0	1	5	3	3	5	4	10	7	16	22	6	7	11	10	5	5	3	9	4	1	12	10	3	2	6
Otu000987	4	3	3	0	3	9	0	1	1	9	0	5	1	1	0	2	0	2	1	1	1	0	4	0	1	3	3	18	1	2	2	3	3	0	0	1	4	0	0	3	1	7	1	3	1	14	2	1	7
Otu001007	7	9	4	7	0	10	2	2	6	8	0	2	4	11	5	4	2	1	4	2	1	0	4	1	5	2	5	3	4	5	14	17	3	3	0	1	1	2	5	7	2	2	5	3	12	4	0	0	7
Otu001088	2	1	5	5	4	4	6	5	5	5	1	5	4	4	14	13	17	1	4	3	2	3	3	0	3	3	1	1	6	2	10	3	3	7	4	6	27	4	3	2	3	2	1	4	7	6	1	3	2
Otu000179	33	74	55	67	36	58	14	25	21	78	59	19	33	40	48	27	23	10	9	8	14	9	40	5	16	24	12	29	11	28	71	29	49	35	34	28	39	16	21	28	20	68	31	20	19	59	9	10	25
Otu000398	17	35	25	29	19	18	8	18	20	34	16	13	20	31	20	19	4	2	4	2	9	2	14	1	4	8	1	11	4	19	35	15	29	12	18	14	14	12	16	13	12	31	9	16	15	30	2	4	13
Otu000557	11	2	14	16	48	10	1	46	0	8	65	6	0	11	14	9	2	0	13	2	4	30	13	5	12	6	18	230	45	9	3	5	10	3	4	2	9	0	4	0	2	3	2	3	3	8	0	2	5
Otu000692	11	19	10	6	7	12	7	2	9	7	8	7	3	9	6	8	2	2	2	0	4	5	0	1	1	0	4	4	9	6	13	3	10	11	9	7	9	0	5	6	1	8	6	5	3	20	0	0	4
Otu000781	11	32	4	8	3	13	1	7	14	11	8	12	3	7	1	15	2	5	0	0	1	2	5	0	4	4	3	13	1	2	13	16	8	5	5	5	7	1	2	4	2	5	4	2	3	9	2	2	5
Otu000933	10	11	2	4	8	7	5	2	4	7	5	3	8	4	2	10	6	3	0	1	2	4	4	0	2	2	1	7	2	2	10	8	7	9	3	8	3	1	1	5	1	13	8	1	0	14	0	0	3
Otu001004	5	4	4	2	1	7	4	2	6	1	7	4	3	2	0	3	2	0	0	0	2	5	1	2	0	0	2	21	2	0	2	3	13	5	2	2	15	4	7	2	7	8	2	2	0	2	0	0	5
Otu000131	53	97	29	44	115	47	56	70	61	288	16	27	39	40	200	110	101	27	55	413	44	31	56	7	44	13	52	12	34	27	68	29	25	42	47	18	176	27	25	25	31	38	57	52	173	92	8	21	29
Otu000200	70	115	35	42	3	135	29	5	43	68	9	12	20	77	56	35	19	7	19	5	30	43	37	102	28	10	65	31	10	29	44	129	23	9	18	7	7	3	60	40	8	30	29	16	163	17	2	0	41
Otu000043	147	260	195	193	230	238	76	95	142	353	183	86	130	182	204	82	67	46	68	27	93	26	233	82	63	121	95	140	65	133	192	89	194	193	223	168	129	86	136	125	168	412	117	90	80	407	31	69	138
Otu000208	4	17	43	19	1	30	81	2	7	8	8	6	8	13	5	65	0	2	150	4	10	7	53	1	8	2	12	19	7	5	417	11	24	21	7	7	59	5	15	8	2	12	5	9	13	28	0	0	10
Otu000262	24	38	36	34	33	48	13	15	18	48	20	21	24	35	42	25	9	4	8	6	14	5	21	3	4	14	6	20	3	22	51	36	37	24	24	23	23	26	19	24	26	44	15	19	27	46	3	7	22
Otu000279	32	54	11	12	36	26	30	16	19	19	13	7	25	13	19	29	28	4	5	3	1	22	27	18	14	6	10	24	9	17	36	27	26	23	23	22	32	9	21	14	16	46	49	12	5	69	4	2	14
Otu000673	9	12	17	4	0	13	10	1	8	5	0	8	7	11	1	26	1	2	20	2	2	2	11	1	1	3	3	13	1	5	70	7	14	11	4	1	13	0	3	10	3	3	0	10	9	7	0	1	4
Otu000705	5	22	4	6	10	8	2	4	1	4	0	7	2	4	6	4	3	0	4	3	3	7	3	0	4	4	3	2	3	12	4	2	1	2	4	2	5	5	2	8	5	13	3	1	2	24	2	2	3
Otu000951	4	12	8	6	13	12	3	1	4	18	3	0	0	5	7	5	0	2	2	0	2	5	4	0	0	4	2	2	0	8	10	5	6	10	4	12	2	2	8	8	2	5	2	4	1	8	2	2	6
[truncated: 154 more columns]
